# Supplementary material for: A netting-based alternative to rigid sorting grids in the small-meshed Norway pout (Trisopterus esmarkii) trawl fishery
Source: PLoS One. 2021 Jan 28;16(1):e0246076. doi: 10.1371/journal.pone.0246076 (PMC7842884; doi:10.1371/journal.pone.0246076)
Supplement: S1 Catch — The catch data consist of count data for number of individuals of all species caught with respectively the Excluder codend and the Grid codend, for each size class (length). (XLSX) [file pone.0246076.s001.xlsx]

## Sheet: Species codes and translations
	DK species code	Uk common name	Latin name
	SPE	Norway Pout	Trisopterus Esmarkii
	HSG	American plaice	Hippoglossoides platessoides
	REB	Norway redfish	Sebastes viviparus
	SLI	Hagfish	Myxine glutinosa
	BLH	Blue whiting	Micromesistius poutassou
	HVL	Whiting	Merlangius merlangus
	SIL	Herring	Clupea harengus
	ARG	Lesser silver smelt	Argentina sphyraena
	SKI	Witch	Glyptocephalus cynoglossus
	BSX	Cephalopod	Cephalopod
	MAK	Mackerel	Scomber scombrus
	HAT	Monkfish	Lophius piscatorius
	FHK	Fourbeard rockling	Enchelyopus cimbrius
	EXCLUDER	EXCLUDER
	RIST	GRID
	stn	haul

## Sheet: stn_1
SAMPLING	0.000337769199512393	0.0004678893716865	SAMPLING	0.0525	0.04	SAMPLING	0.0525	0.04	SAMPLING	0.0525	0.04	SAMPLING	0.0525	0.04	SAMPLING	0.0525	0.04	SAMPLING	0.0525	0.04	SAMPLING	0.0525	0.04	SAMPLING	0.0525	0.04	SAMPLING	0.0525	0.04	SAMPLING	0.0525	0.04	SAMPLING	0.0525	0.04	SAMPLING	0.0525	0.04
EXCLUDER	BB		EXCLUDER	BB		EXCLUDER	BB		EXCLUDER	BB		EXCLUDER	BB		EXCLUDER	BB		EXCLUDER	BB		EXCLUDER	BB		EXCLUDER	BB		EXCLUDER	BB		EXCLUDER	BB		EXCLUDER	BB		EXCLUDER	BB
HAUL	1		HAUL	1		HAUL	1		HAUL	1		HAUL	1		HAUL	1		HAUL	1		HAUL	1		HAUL	1		HAUL	1		HAUL	1		HAUL	1		HAUL	1
SPECIES	SPE		SPECIES	HSG		SPECIES	REB		SPECIES	SLI		SPECIES	BLH		SPECIES	HVL		SPECIES	SIL		SPECIES	ARG		SPECIES	SKI		SPECIES	BSX		SPECIES	MAK		SPECIES	HAT		SPECIES	FHK
TOTAL	8000	8000																										1 stk ej målt
DTO_AA_1	6552	29333
DTO_ALT_1	420	320
TRIN_2	2.66	3.4
art trin_1				4.05	7.94		0.15	0.06		0.09			0.145			0.04	0.835		1.69	16.6		0.234	0.198		0.123	3.05		0.03				0.475			0.05			0.125
sum	347	328	sum	275	262	sum	10	3	sum	2	0	sum	2	0	sum	1	4	sum	8	71	sum	5	4	sum	11	17	sum	0	0	sum	0	2	sum	0	1	sum	0	2
	EXCLUDER	RIST		EXCLUDER	RIST		EXCLUDER	RIST		EXCLUDER	RIST		EXCLUDER	RIST		EXCLUDER	RIST		EXCLUDER	RIST		EXCLUDER	RIST		EXCLUDER	RIST		EXCLUDER	RIST		EXCLUDER	RIST		EXCLUDER	RIST		EXCLUDER	RIST
LENGTH	TEST1	TEST2	LENGTH	TEST1	TEST2	LENGTH	TEST1	TEST2	LENGTH	TEST1	TEST2	LENGTH	TEST1	TEST2	LENGTH	TEST1	TEST2	LENGTH	TEST1	TEST2	LENGTH	TEST1	TEST2	LENGTH	TEST1	TEST2	LENGTH	TEST1	TEST2	LENGTH	TEST1	TEST2	LENGTH	TEST1	TEST2	LENGTH	TEST1	TEST2
5.5	0	0	5.5	0	0	5.5	0	0	5.5	0	0	5.5	0	0	5.5	0	0	5.5	0	0	5.5	0	0	5.5	0	0	5.5	0	0	5.5	0	0	5.5	0	0	5.5	0	0
6.5	0	0	6.5	0	0	6.5	0	0	6.5	0	0	6.5	0	0	6.5	0	0	6.5	0	0	6.5	0	0	6.5	0	0	6.5	0	0	6.5	0	0	6.5	0	0	6.5	0	0
7.5	1	0	7.5	0	0	7.5	0	0	7.5	0	0	7.5	0	0	7.5	0	0	7.5	0	0	7.5	0	0	7.5	0	0	7.5	0	0	7.5	0	0	7.5	0	0	7.5	0	0
8.5	30	43	8.5	0	0	8.5	0	0	8.5	0	0	8.5	0	0	8.5	0	0	8.5	0	0	8.5	0	0	8.5	0	0	8.5	0	0	8.5	0	0	8.5	0	0	8.5	0	0
9.5	187	133	9.5	11	4	9.5	4	1	9.5	0	0	9.5	0	0	9.5	0	0	9.5	0	0	9.5	0	0	9.5	0	0	9.5	0	0	9.5	0	0	9.5	0	0	9.5	0	0
10.5	87	95	10.5	38	10	10.5	5	1	10.5	0	0	10.5	0	0	10.5	0	0	10.5	0	0	10.5	0	0	10.5	0	0	10.5	0	0	10.5	0	0	10.5	0	0	10.5	0	0
11.5	13	8	11.5	35	16	11.5	1	1	11.5	0	0	11.5	0	0	11.5	0	0	11.5	0	0	11.5	0	0	11.5	0	0	11.5	0	0	11.5	0	0	11.5	0	0	11.5	0	0
12.5	0	1	12.5	44	22	12.5	0	0	12.5	0	0	12.5	0	0	12.5	0	0	12.5	0	0	12.5	0	0	12.5	2	0	12.5	0	0	12.5	0	0	12.5	0	0	12.5	0	0
13.5	4	2	13.5	42	30	13.5	0	0	13.5	0	0	13.5	0	0	13.5	0	0	13.5	0	0	13.5	0	0	13.5	5	0	13.5	0	0	13.5	0	0	13.5	0	1	13.5	0	0
14.5	5	15	14.5	53	59	14.5	0	0	14.5	0	0	14.5	0	0	14.5	0	0	14.5	0	0	14.5	0	0	14.5	4	2	14.5	0	0	14.5	0	0	14.5	0	0	14.5	0	0
15.5	10	18	15.5	33	39	15.5	0	0	15.5	0	0	15.5	0	0	15.5	0	0	15.5	0	0	15.5	0	0	15.5	0	2	15.5	0	0	15.5	0	0	15.5	0	0	15.5	0	0
16.5	6	9	16.5	10	32	16.5	0	0	16.5	0	0	16.5	1	0	16.5	1	0	16.5	0	0	16.5	0	0	16.5	0	0	16.5	0	0	16.5	0	0	16.5	0	0	16.5	0	0
17.5	4	3	17.5	7	34	17.5	0	0	17.5	0	0	17.5	0	0	17.5	0	1	17.5	0	0	17.5	0	0	17.5	0	0	17.5	0	0	17.5	0	0	17.5	0	0	17.5	0	0
18.5	0	1	18.5	1	9	18.5	0	0	18.5	0	0	18.5	0	0	18.5	0	0	18.5	0	0	18.5	1	0	18.5	0	0	18.5	0	0	18.5	0	1	18.5	0	0	18.5	0	0
19.5	0	0	19.5	1	4	19.5	0	0	19.5	0	0	19.5	0	0	19.5	0	0	19.5	0	0	19.5	0	1	19.5	0	0	19.5	0	0	19.5	0	0	19.5	0	0	19.5	0	0
20.5	0	0	20.5	0	2	20.5	0	0	20.5	0	0	20.5	0	0	20.5	0	0	20.5	0	0	20.5	1	2	20.5	0	0	20.5	0	0	20.5	0	0	20.5	0	0	20.5	0	0
21.5	0	0	21.5	0	0	21.5	0	0	21.5	0	0	21.5	0	0	21.5	0	0	21.5	0	0	21.5	2	0	21.5	0	0	21.5	0	0	21.5	0	0	21.5	0	0	21.5	0	0
22.5	0	0	22.5	0	0	22.5	0	0	22.5	0	0	22.5	0	0	22.5	0	0	22.5	0	0	22.5	0	1	22.5	0	0	22.5	0	0	22.5	0	0	22.5	0	0	22.5	0	1
23.5	0	0	23.5	0	1	23.5	0	0	23.5	0	0	23.5	0	0	23.5	0	0	23.5	0	0	23.5	1	0	23.5	0	0	23.5	0	0	23.5	0	0	23.5	0	0	23.5	0	1
24.5	0	0	24.5	0	0	24.5	0	0	24.5	0	0	24.5	0	0	24.5	0	0	24.5	0	0	24.5	0	0	24.5	0	0	24.5	0	0	24.5	0	0	24.5	0	0	24.5	0	0
25.5	0	0	25.5	0	0	25.5	0	0	25.5	0	0	25.5	0	0	25.5	0	0	25.5	0	0	25.5	0	0	25.5	0	0	25.5	0	0	25.5	0	0	25.5	0	0	25.5	0	0
26.5	0	0	26.5	0	0	26.5	0	0	26.5	0	0	26.5	0	0	26.5	0	1	26.5	0	0	26.5	0	0	26.5	0	2	26.5	0	0	26.5	0	0	26.5	0	0	26.5	0	0
27.5	0	0	27.5	0	0	27.5	0	0	27.5	0	0	27.5	1	0	27.5	0	0	27.5	0	1	27.5	0	0	27.5	0	1	27.5	0	0	27.5	0	0	27.5	0	0	27.5	0	0
28.5	0	0	28.5	0	0	28.5	0	0	28.5	0	0	28.5	0	0	28.5	0	0	28.5	0	4	28.5	0	0	28.5	0	2	28.5	0	0	28.5	0	0	28.5	0	0	28.5	0	0
29.5	0	0	29.5	0	0	29.5	0	0	29.5	0	0	29.5	0	0	29.5	0	0	29.5	1	10	29.5	0	0	29.5	0	0	29.5	0	0	29.5	0	0	29.5	0	0	29.5	0	0
30.5	0	0	30.5	0	0	30.5	0	0	30.5	0	0	30.5	0	0	30.5	0	1	30.5	2	17	30.5	0	0	30.5	0	1	30.5	0	0	30.5	0	0	30.5	0	0	30.5	0	0
31.5	0	0	31.5	0	0	31.5	0	0	31.5	2	0	31.5	0	0	31.5	0	0	31.5	1	27	31.5	0	0	31.5	0	1	31.5	0	0	31.5	0	0	31.5	0	0	31.5	0	0
32.5	0	0	32.5	0	0	32.5	0	0	32.5	0	0	32.5	0	0	32.5	0	1	32.5	2	12	32.5	0	0	32.5	0	0	32.5	0	0	32.5	0	0	32.5	0	0	32.5	0	0
33.5	0	0	33.5	0	0	33.5	0	0	33.5	0	0	33.5	0	0	33.5	0	0	33.5	2	0	33.5	0	0	33.5	0	2	33.5	0	0	33.5	0	0	33.5	0	0	33.5	0	0
34.5	0	0	34.5	0	0	34.5	0	0	34.5	0	0	34.5	0	0	34.5	0	0	34.5	0	0	34.5	0	0	34.5	0	2	34.5	0	0	34.5	0	0	34.5	0	0	34.5	0	0
35.5	0	0	35.5	0	0	35.5	0	0	35.5	0	0	35.5	0	0	35.5	0	0	35.5	0	0	35.5	0	0	35.5	0	0	35.5	0	0	35.5	0	1	35.5	0	0	35.5	0	0
36.5	0	0	36.5	0	0	36.5	0	0	36.5	0	0	36.5	0	0	36.5	0	0	36.5	0	0	36.5	0	0	36.5	0	1	36.5	0	0	36.5	0	0	36.5	0	0	36.5	0	0
37.5	0	0	37.5	0	0	37.5	0	0	37.5	0	0	37.5	0	0	37.5	0	0	37.5	0	0	37.5	0	0	37.5	0	0	37.5	0	0	37.5	0	0	37.5	0	0	37.5	0	0
38.5	0	0	38.5	0	0	38.5	0	0	38.5	0	0	38.5	0	0	38.5	0	0	38.5	0	0	38.5	0	0	38.5	0	0	38.5	0	0	38.5	0	0	38.5	0	0	38.5	0	0
39.5	0	0	39.5	0	0	39.5	0	0	39.5	0	0	39.5	0	0	39.5	0	0	39.5	0	0	39.5	0	0	39.5	0	0	39.5	0	0	39.5	0	0	39.5	0	0	39.5	0	0
40.5	0	0	40.5	0	0	40.5	0	0	40.5	0	0	40.5	0	0	40.5	0	0	40.5	0	0	40.5	0	0	40.5	0	0	40.5	0	0	40.5	0	0	40.5	0	0	40.5	0	0
41.5	0	0	41.5	0	0	41.5	0	0	41.5	0	0	41.5	0	0	41.5	0	0	41.5	0	0	41.5	0	0	41.5	0	0	41.5	0	0	41.5	0	0	41.5	0	0	41.5	0	0
42.5	0	0	42.5	0	0	42.5	0	0	42.5	0	0	42.5	0	0	42.5	0	0	42.5	0	0	42.5	0	0	42.5	0	0	42.5	0	0	42.5	0	0	42.5	0	0	42.5	0	0
43.5	0	0	43.5	0	0	43.5	0	0	43.5	0	0	43.5	0	0	43.5	0	0	43.5	0	0	43.5	0	0	43.5	0	1	43.5	0	0	43.5	0	0	43.5	0	0	43.5	0	0
44.5	0	0	44.5	0	0	44.5	0	0	44.5	0	0	44.5	0	0	44.5	0	0	44.5	0	0	44.5	0	0	44.5	0	0	44.5	0	0	44.5	0	0	44.5	0	0	44.5	0	0
45.5	0	0	45.5	0	0	45.5	0	0	45.5	0	0	45.5	0	0	45.5	0	0	45.5	0	0	45.5	0	0	45.5	0	0	45.5	0	0	45.5	0	0	45.5	0	0	45.5	0	0
46.5	0	0	46.5	0	0	46.5	0	0	46.5	0	0	46.5	0	0	46.5	0	0	46.5	0	0	46.5	0	0	46.5	0	0	46.5	0	0	46.5	0	0	46.5	0	0	46.5	0	0
47.5	0	0	47.5	0	0	47.5	0	0	47.5	0	0	47.5	0	0	47.5	0	0	47.5	0	0	47.5	0	0	47.5	0	0	47.5	0	0	47.5	0	0	47.5	0	0	47.5	0	0
48.5	0	0	48.5	0	0	48.5	0	0	48.5	0	0	48.5	0	0	48.5	0	0	48.5	0	0	48.5	0	0	48.5	0	0	48.5	0	0	48.5	0	0	48.5	0	0	48.5	0	0
49.5	0	0	49.5	0	0	49.5	0	0	49.5	0	0	49.5	0	0	49.5	0	0	49.5	0	0	49.5	0	0	49.5	0	0	49.5	0	0	49.5	0	0	49.5	0	0	49.5	0	0
50.5	0	0	50.5	0	0	50.5	0	0	50.5	0	0	50.5	0	0	50.5	0	0	50.5	0	0	50.5	0	0	50.5	0	0	50.5	0	0	50.5	0	0	50.5	0	0	50.5	0	0
51.5	0	0	51.5	0	0	51.5	0	0	51.5	0	0	51.5	0	0	51.5	0	0	51.5	0	0	51.5	0	0	51.5	0	0	51.5	0	0	51.5	0	0	51.5	0	0	51.5	0	0
52.5	0	0	52.5	0	0	52.5	0	0	52.5	0	0	52.5	0	0	52.5	0	0	52.5	0	0	52.5	0	0	52.5	0	0	52.5	0	0	52.5	0	0	52.5	0	0	52.5	0	0
53.5	0	0	53.5	0	0	53.5	0	0	53.5	0	0	53.5	0	0	53.5	0	0	53.5	0	0	53.5	0	0	53.5	0	0	53.5	0	0	53.5	0	0	53.5	0	0	53.5	0	0
54.5	0	0	54.5	0	0	54.5	0	0	54.5	0	0	54.5	0	0	54.5	0	0	54.5	0	0	54.5	0	0	54.5	0	0	54.5	0	0	54.5	0	0	54.5	0	0	54.5	0	0
55.5	0	0	55.5	0	0	55.5	0	0	55.5	0	0	55.5	0	0	55.5	0	0	55.5	0	0	55.5	0	0	55.5	0	0	55.5	0	0	55.5	0	0	55.5	0	0	55.5	0	0
56.5	0	0	56.5	0	0	56.5	0	0	56.5	0	0	56.5	0	0	56.5	0	0	56.5	0	0	56.5	0	0	56.5	0	0	56.5	0	0	56.5	0	0	56.5	0	0	56.5	0	0
57.5	0	0	57.5	0	0	57.5	0	0	57.5	0	0	57.5	0	0	57.5	0	0	57.5	0	0	57.5	0	0	57.5	0	0	57.5	0	0	57.5	0	0	57.5	0	0	57.5	0	0
58.5	0	0	58.5	0	0	58.5	0	0	58.5	0	0	58.5	0	0	58.5	0	0	58.5	0	0	58.5	0	0	58.5	0	0	58.5	0	0	58.5	0	0	58.5	0	0	58.5	0	0
59.5	0	0	59.5	0	0	59.5	0	0	59.5	0	0	59.5	0	0	59.5	0	0	59.5	0	0	59.5	0	0	59.5	0	0	59.5	0	0	59.5	0	0	59.5	0	0	59.5	0	0
60.5	0	0	60.5	0	0	60.5	0	0	60.5	0	0	60.5	0	0	60.5	0	0	60.5	0	0	60.5	0	0	60.5	0	0	60.5	0	0	60.5	0	0	60.5	0	0	60.5	0	0
61.5	0	0	61.5	0	0	61.5	0	0	61.5	0	0	61.5	0	0	61.5	0	0	61.5	0	0	61.5	0	0	61.5	0	0	61.5	0	0	61.5	0	0	61.5	0	0	61.5	0	0
62.5	0	0	62.5	0	0	62.5	0	0	62.5	0	0	62.5	0	0	62.5	0	0	62.5	0	0	62.5	0	0	62.5	0	0	62.5	0	0	62.5	0	0	62.5	0	0	62.5	0	0
63.5	0	0	63.5	0	0	63.5	0	0	63.5	0	0	63.5	0	0	63.5	0	0	63.5	0	0	63.5	0	0	63.5	0	0	63.5	0	0	63.5	0	0	63.5	0	0	63.5	0	0
64.5	0	0	64.5	0	0	64.5	0	0	64.5	0	0	64.5	0	0	64.5	0	0	64.5	0	0	64.5	0	0	64.5	0	0	64.5	0	0	64.5	0	0	64.5	0	0	64.5	0	0
65.5	0	0	65.5	0	0	65.5	0	0	65.5	0	0	65.5	0	0	65.5	0	0	65.5	0	0	65.5	0	0	65.5	0	0	65.5	0	0	65.5	0	0	65.5	0	0	65.5	0	0
66.5	0	0	66.5	0	0	66.5	0	0	66.5	0	0	66.5	0	0	66.5	0	0	66.5	0	0	66.5	0	0	66.5	0	0	66.5	0	0	66.5	0	0	66.5	0	0	66.5	0	0
67.5	0	0	67.5	0	0	67.5	0	0	67.5	0	0	67.5	0	0	67.5	0	0	67.5	0	0	67.5	0	0	67.5	0	0	67.5	0	0	67.5	0	0	67.5	0	0	67.5	0	0
68.5	0	0	68.5	0	0	68.5	0	0	68.5	0	0	68.5	0	0	68.5	0	0	68.5	0	0	68.5	0	0	68.5	0	0	68.5	0	0	68.5	0	0	68.5	0	0	68.5	0	0
69.5	0	0	69.5	0	0	69.5	0	0	69.5	0	0	69.5	0	0	69.5	0	0	69.5	0	0	69.5	0	0	69.5	0	0	69.5	0	0	69.5	0	0	69.5	0	0	69.5	0	0
70.5	0	0	70.5	0	0	70.5	0	0	70.5	0	0	70.5	0	0	70.5	0	0	70.5	0	0	70.5	0	0	70.5	0	0	70.5	0	0	70.5	0	0	70.5	0	0	70.5	0	0
SAMPLING	0.000337769199512393	0.0004678893716865	SAMPLING	0.0525	0.04	SAMPLING	0.0525	0.04	SAMPLING	0.0525	0.04	SAMPLING	0.0525	0.04	SAMPLING	0.0525	0.04	SAMPLING	0.0525	0.04	SAMPLING	0.0525	0.04	SAMPLING	0.0525	0.04	SAMPLING	0.0525	0.04	SAMPLING	0.0525	0.04	SAMPLING	0.0525	0.04	SAMPLING	0.0525	0.04
EXCLUDER	BB		EXCLUDER	BB		EXCLUDER	BB		EXCLUDER	BB		EXCLUDER	BB		EXCLUDER	BB		EXCLUDER	BB		EXCLUDER	BB		EXCLUDER	BB		EXCLUDER	BB		EXCLUDER	BB		EXCLUDER	BB		EXCLUDER	BB
HAUL	1		HAUL	1		HAUL	1		HAUL	1		HAUL	1		HAUL	1		HAUL	1		HAUL	1		HAUL	1		HAUL	1		HAUL	1		HAUL	1		HAUL	1
SPECIES	SPE		SPECIES	HSG		SPECIES	REB		SPECIES	SLI		SPECIES	BLH		SPECIES	HVL		SPECIES	SIL		SPECIES	ARG		SPECIES	SKI		SPECIES	BSX		SPECIES	MAK		SPECIES	HAT		SPECIES	FHK
TOTAL	8000	8000																										1 stk ej målt
DTO_AA_1	6552	29333
DTO_ALT_1	420	320
TRIN_2	2.66	3.4
art trin_1				4.05	7.94		0.15	0.06		0.09			0.145			0.04	0.835		1.69	16.6		0.234	0.198		0.123	3.05		0.03				0.475			0.05			0.125

## Sheet: stn_2
SAMPLING	0.0000720013091147112	0.000378915202444614	SAMPLING	0.00942857142857143	0.00914285714285714	SAMPLING	0.00942857142857143	0.00914285714285714	SAMPLING	0.00942857142857143	0.00914285714285714	SAMPLING	0.00942857142857143	0.00914285714285714	SAMPLING	0.00942857142857143	0.00236190476190476	SAMPLING	0.00942857142857143	0.00914285714285714	SAMPLING	0.00942857142857143	0.00914285714285714
EXCLUDER	BB		EXCLUDER	BB		EXCLUDER	BB		EXCLUDER	BB		EXCLUDER	BB		EXCLUDER	BB		EXCLUDER	BB		EXCLUDER	BB
HAUL	2		HAUL	2		HAUL	2		HAUL	2		HAUL	2		HAUL	2		HAUL	2		HAUL	2
SPECIES	SPE		SPECIES	HSG		SPECIES	REB		SPECIES	KLM		SPECIES	HVL		SPECIES	SIL		SPECIES	SKI		SPECIES	MAK
TOTAL	35000	35000															35000
DTO AA_1	15.72	245.2															80
DTO ALT_1	330	320															320
TRIN_2	2.4	3.1															62
art trin_1				3	0.25		0.02	0.03		0.05			0.35	3.9		12.3				0.02			1
sum	337	359	sum	146	13	sum	2	3	sum	2	0	sum	4	11	sum	67	274	sum	0	2	sum	0	4
	EXCLUDER	RIST		EXCLUDER	RIST		EXCLUDER	RIST		EXCLUDER	RIST		EXCLUDER	RIST		EXCLUDER	RIST		EXCLUDER	RIST		EXCLUDER	RIST
LENGTH	TEST1	TEST2	LENGTH	TEST1	TEST2	LENGTH	TEST1	TEST2	LENGTH	TEST1	TEST2	LENGTH	TEST1	TEST2	LENGTH	TEST1	TEST2	LENGTH	TEST1	TEST2	LENGTH	TEST1	TEST2
5.5	0	0	5.5	0	0	5.5	0	0	5.5	0	0	5.5	0	0	5.5	0	0	5.5	0	0	5.5	0	0
6.5	0	0	6.5	0	0	6.5	0	0	6.5	0	0	6.5	0	0	6.5	0	0	6.5	0	0	6.5	0	0
7.5	1	2	7.5	0	0	7.5	0	0	7.5	0	0	7.5	0	0	7.5	0	0	7.5	0	0	7.5	0	0
8.5	44	48	8.5	0	0	8.5	1	0	8.5	0	0	8.5	0	0	8.5	0	0	8.5	0	0	8.5	0	0
9.5	126	178	9.5	1	0	9.5	0	1	9.5	0	0	9.5	0	0	9.5	0	0	9.5	0	0	9.5	0	0
10.5	107	85	10.5	3	1	10.5	0	1	10.5	0	0	10.5	0	0	10.5	0	0	10.5	0	0	10.5	0	0
11.5	40	4	11.5	11	0	11.5	1	1	11.5	0	0	11.5	0	0	11.5	0	0	11.5	0	0	11.5	0	0
12.5	1	0	12.5	23	1	12.5	0	0	12.5	0	0	12.5	0	0	12.5	0	0	12.5	0	1	12.5	0	0
13.5	4	1	13.5	24	2	13.5	0	0	13.5	0	0	13.5	1	0	13.5	0	0	13.5	0	1	13.5	0	0
14.5	6	21	14.5	41	2	14.5	0	0	14.5	1	0	14.5	0	0	14.5	0	0	14.5	0	0	14.5	0	0
15.5	3	9	15.5	31	2	15.5	0	0	15.5	0	0	15.5	0	0	15.5	0	0	15.5	0	0	15.5	0	0
16.5	3	6	16.5	8	1	16.5	0	0	16.5	1	0	16.5	1	0	16.5	0	0	16.5	0	0	16.5	0	0
17.5	2	2	17.5	4	0	17.5	0	0	17.5	0	0	17.5	1	0	17.5	0	0	17.5	0	0	17.5	0	0
18.5	0	2	18.5	0	3	18.5	0	0	18.5	0	0	18.5	0	0	18.5	0	0	18.5	0	0	18.5	0	0
19.5	0	1	19.5	0	1	19.5	0	0	19.5	0	0	19.5	0	0	19.5	0	0	19.5	0	0	19.5	0	0
20.5	0	0	20.5	0	0	20.5	0	0	20.5	0	0	20.5	0	0	20.5	0	0	20.5	0	0	20.5	0	0
21.5	0	0	21.5	0	0	21.5	0	0	21.5	0	0	21.5	0	0	21.5	0	0	21.5	0	0	21.5	0	0
22.5	0	0	22.5	0	0	22.5	0	0	22.5	0	0	22.5	0	0	22.5	0	0	22.5	0	0	22.5	0	0
23.5	0	0	23.5	0	0	23.5	0	0	23.5	0	0	23.5	0	0	23.5	0	1	23.5	0	0	23.5	0	0
24.5	0	0	24.5	0	0	24.5	0	0	24.5	0	0	24.5	0	0	24.5	1	0	24.5	0	0	24.5	0	0
25.5	0	0	25.5	0	0	25.5	0	0	25.5	0	0	25.5	0	0	25.5	1	3	25.5	0	0	25.5	0	0
26.5	0	0	26.5	0	0	26.5	0	0	26.5	0	0	26.5	0	0	26.5	2	7	26.5	0	0	26.5	0	0
27.5	0	0	27.5	0	0	27.5	0	0	27.5	0	0	27.5	0	1	27.5	12	13	27.5	0	0	27.5	0	0
28.5	0	0	28.5	0	0	28.5	0	0	28.5	0	0	28.5	0	0	28.5	20	55	28.5	0	0	28.5	0	1
29.5	0	0	29.5	0	0	29.5	0	0	29.5	0	0	29.5	0	0	29.5	21	57	29.5	0	0	29.5	0	0
30.5	0	0	30.5	0	0	30.5	0	0	30.5	0	0	30.5	0	0	30.5	8	65	30.5	0	0	30.5	0	0
31.5	0	0	31.5	0	0	31.5	0	0	31.5	0	0	31.5	1	1	31.5	2	42	31.5	0	0	31.5	0	0
32.5	0	0	32.5	0	0	32.5	0	0	32.5	0	0	32.5	0	2	32.5	0	23	32.5	0	0	32.5	0	0
33.5	0	0	33.5	0	0	33.5	0	0	33.5	0	0	33.5	0	1	33.5	0	8	33.5	0	0	33.5	0	0
34.5	0	0	34.5	0	0	34.5	0	0	34.5	0	0	34.5	0	1	34.5	0	0	34.5	0	0	34.5	0	1
35.5	0	0	35.5	0	0	35.5	0	0	35.5	0	0	35.5	0	2	35.5	0	0	35.5	0	0	35.5	0	2
36.5	0	0	36.5	0	0	36.5	0	0	36.5	0	0	36.5	0	2	36.5	0	0	36.5	0	0	36.5	0	0
37.5	0	0	37.5	0	0	37.5	0	0	37.5	0	0	37.5	0	1	37.5	0	0	37.5	0	0	37.5	0	0
38.5	0	0	38.5	0	0	38.5	0	0	38.5	0	0	38.5	0	0	38.5	0	0	38.5	0	0	38.5	0	0
39.5	0	0	39.5	0	0	39.5	0	0	39.5	0	0	39.5	0	0	39.5	0	0	39.5	0	0	39.5	0	0
40.5	0	0	40.5	0	0	40.5	0	0	40.5	0	0	40.5	0	0	40.5	0	0	40.5	0	0	40.5	0	0
41.5	0	0	41.5	0	0	41.5	0	0	41.5	0	0	41.5	0	0	41.5	0	0	41.5	0	0	41.5	0	0
42.5	0	0	42.5	0	0	42.5	0	0	42.5	0	0	42.5	0	0	42.5	0	0	42.5	0	0	42.5	0	0
43.5	0	0	43.5	0	0	43.5	0	0	43.5	0	0	43.5	0	0	43.5	0	0	43.5	0	0	43.5	0	0
44.5	0	0	44.5	0	0	44.5	0	0	44.5	0	0	44.5	0	0	44.5	0	0	44.5	0	0	44.5	0	0
45.5	0	0	45.5	0	0	45.5	0	0	45.5	0	0	45.5	0	0	45.5	0	0	45.5	0	0	45.5	0	0
46.5	0	0	46.5	0	0	46.5	0	0	46.5	0	0	46.5	0	0	46.5	0	0	46.5	0	0	46.5	0	0
47.5	0	0	47.5	0	0	47.5	0	0	47.5	0	0	47.5	0	0	47.5	0	0	47.5	0	0	47.5	0	0
48.5	0	0	48.5	0	0	48.5	0	0	48.5	0	0	48.5	0	0	48.5	0	0	48.5	0	0	48.5	0	0
49.5	0	0	49.5	0	0	49.5	0	0	49.5	0	0	49.5	0	0	49.5	0	0	49.5	0	0	49.5	0	0
50.5	0	0	50.5	0	0	50.5	0	0	50.5	0	0	50.5	0	0	50.5	0	0	50.5	0	0	50.5	0	0
51.5	0	0	51.5	0	0	51.5	0	0	51.5	0	0	51.5	0	0	51.5	0	0	51.5	0	0	51.5	0	0
52.5	0	0	52.5	0	0	52.5	0	0	52.5	0	0	52.5	0	0	52.5	0	0	52.5	0	0	52.5	0	0
53.5	0	0	53.5	0	0	53.5	0	0	53.5	0	0	53.5	0	0	53.5	0	0	53.5	0	0	53.5	0	0
54.5	0	0	54.5	0	0	54.5	0	0	54.5	0	0	54.5	0	0	54.5	0	0	54.5	0	0	54.5	0	0
55.5	0	0	55.5	0	0	55.5	0	0	55.5	0	0	55.5	0	0	55.5	0	0	55.5	0	0	55.5	0	0
56.5	0	0	56.5	0	0	56.5	0	0	56.5	0	0	56.5	0	0	56.5	0	0	56.5	0	0	56.5	0	0
57.5	0	0	57.5	0	0	57.5	0	0	57.5	0	0	57.5	0	0	57.5	0	0	57.5	0	0	57.5	0	0
58.5	0	0	58.5	0	0	58.5	0	0	58.5	0	0	58.5	0	0	58.5	0	0	58.5	0	0	58.5	0	0
59.5	0	0	59.5	0	0	59.5	0	0	59.5	0	0	59.5	0	0	59.5	0	0	59.5	0	0	59.5	0	0
60.5	0	0	60.5	0	0	60.5	0	0	60.5	0	0	60.5	0	0	60.5	0	0	60.5	0	0	60.5	0	0
61.5	0	0	61.5	0	0	61.5	0	0	61.5	0	0	61.5	0	0	61.5	0	0	61.5	0	0	61.5	0	0
62.5	0	0	62.5	0	0	62.5	0	0	62.5	0	0	62.5	0	0	62.5	0	0	62.5	0	0	62.5	0	0
63.5	0	0	63.5	0	0	63.5	0	0	63.5	0	0	63.5	0	0	63.5	0	0	63.5	0	0	63.5	0	0
64.5	0	0	64.5	0	0	64.5	0	0	64.5	0	0	64.5	0	0	64.5	0	0	64.5	0	0	64.5	0	0
65.5	0	0	65.5	0	0	65.5	0	0	65.5	0	0	65.5	0	0	65.5	0	0	65.5	0	0	65.5	0	0
66.5	0	0	66.5	0	0	66.5	0	0	66.5	0	0	66.5	0	0	66.5	0	0	66.5	0	0	66.5	0	0
67.5	0	0	67.5	0	0	67.5	0	0	67.5	0	0	67.5	0	0	67.5	0	0	67.5	0	0	67.5	0	0
68.5	0	0	68.5	0	0	68.5	0	0	68.5	0	0	68.5	0	0	68.5	0	0	68.5	0	0	68.5	0	0
69.5	0	0	69.5	0	0	69.5	0	0	69.5	0	0	69.5	0	0	69.5	0	0	69.5	0	0	69.5	0	0
70.5	0	0	70.5	0	0	70.5	0	0	70.5	0	0	70.5	0	0	70.5	0	0	70.5	0	0	70.5	0	0
SAMPLING	0.0000720013091147112	0.000378915202444614	SAMPLING	0.00942857142857143	0.00914285714285714	SAMPLING	0.00942857142857143	0.00914285714285714	SAMPLING	0.00942857142857143	0.00914285714285714	SAMPLING	0.00942857142857143	0.00914285714285714	SAMPLING	0.00942857142857143	0.00236190476190476	SAMPLING	0.00942857142857143	0.00914285714285714	SAMPLING	0.00942857142857143	0.00914285714285714
EXCLUDER	BB		EXCLUDER	BB		EXCLUDER	BB		EXCLUDER	BB		EXCLUDER	BB		EXCLUDER	BB		EXCLUDER	BB		EXCLUDER	BB
HAUL	2		HAUL	2		HAUL	2		HAUL	2		HAUL	2		HAUL	2		HAUL	2		HAUL	2
SPECIES	SPE		SPECIES	HSG		SPECIES	REB		SPECIES	KLM		SPECIES	HVL		SPECIES	SIL		SPECIES	SKI		SPECIES	MAK
TOTAL	35000	35000															35000
DTO AA_1	15.72	245.2															80
DTO ALT_1	330	320															320
TRIN_2	2.4	3.1															62
art trin_1				3	0.25		0.02	0.03		0.05			0.35	3.9		12.3				0.02			1

## Sheet: stn_3
SAMPLING	0.000335216166715405	0.000349264097899785	SAMPLING	0.033	0.0228642857142857	SAMPLING	0.033	0.033	SAMPLING	0.033	0.033	SAMPLING	0.033	0.033	SAMPLING	0.033	0.033	SAMPLING	0.033	0.033	SAMPLING	0.033	0.033	SAMPLING	0.033	0.033	SAMPLING	0.033	0.033	SAMPLING	0.033	0.033	SAMPLING	0.033	0.033	SAMPLING	0.033	0.033
EXCLUDER	BB		EXCLUDER	BB		EXCLUDER	BB		EXCLUDER	BB		EXCLUDER	BB		EXCLUDER	BB		EXCLUDER	BB		EXCLUDER	BB		EXCLUDER	BB		EXCLUDER	BB		EXCLUDER	BB		EXCLUDER	BB		EXCLUDER	BB
HAUL	3		HAUL	3		HAUL	3		HAUL	3		HAUL	3		HAUL	3		HAUL	3		HAUL	3		HAUL	3		HAUL	3		HAUL	3		HAUL	3		HAUL	3
SPECIES	SPE		SPECIES	HSG		SPECIES	REB		SPECIES	SLI		SPECIES	HVL		SPECIES	SIL		SPECIES	ARG		SPECIES	SKI		SPECIES	DVH		SPECIES	KLM		SPECIES	HAT		SPECIES	BSX		SPECIES	FHK
TOTAL	10000	10000			10000																				ej målt	ej målt									1 stk ej målt
DTO AA_1	5135	27.65			316
DTO ALT_1	330	330			330
TRIN_2	3.3	3.2			9.7
art trin_1				4.8			0.08	0.11		0.03				1.25			6		0.025	0.05		0.08	5.7		0.1	0.1			0.3		0.02	0.06			0.05			0.03
sum	349	319	sum	241	294	sum	8	13	sum	1	0	sum	0	5	sum	0	25	sum	1	2	sum	9	46	sum	0	0	sum	0	2	sum	1	2	sum	0	0	sum	0	1
	EXCLUDER	RIST		EXCLUDER	RIST		EXCLUDER	RIST		EXCLUDER	RIST		EXCLUDER	RIST		EXCLUDER	RIST		EXCLUDER	RIST		EXCLUDER	RIST		EXCLUDER	RIST		EXCLUDER	RIST		EXCLUDER	RIST		EXCLUDER	RIST		EXCLUDER	RIST
LENGTH	TEST1	TEST2	LENGTH	TEST1	TEST2	LENGTH	TEST1	TEST2	LENGTH	TEST1	TEST2	LENGTH	TEST1	TEST2	LENGTH	TEST1	TEST2	LENGTH	TEST1	TEST2	LENGTH	TEST1	TEST2	LENGTH	TEST1	TEST2	LENGTH	TEST1	TEST2	LENGTH	TEST1	TEST2	LENGTH	TEST1	TEST2	LENGTH	TEST1	TEST2
5.5	0	0	5.5	0	0	5.5	0	0	5.5	0	0	5.5	0	0	5.5	0	0	5.5	0	0	5.5	0	0	5.5	0	0	5.5	0	0	5.5	0	0	5.5	0	0	5.5	0	0
6.5	0	0	6.5	0	0	6.5	0	0	6.5	0	0	6.5	0	0	6.5	0	0	6.5	0	0	6.5	0	0	6.5	0	0	6.5	0	0	6.5	0	0	6.5	0	0	6.5	0	0
7.5	0	0	7.5	0	0	7.5	0	0	7.5	0	0	7.5	0	0	7.5	0	0	7.5	0	0	7.5	0	0	7.5	0	0	7.5	0	0	7.5	0	0	7.5	0	0	7.5	0	0
8.5	17	20	8.5	0	0	8.5	0	0	8.5	0	0	8.5	0	0	8.5	0	0	8.5	0	0	8.5	0	0	8.5	0	0	8.5	0	0	8.5	0	0	8.5	0	0	8.5	0	0
9.5	169	123	9.5	3	0	9.5	3	0	9.5	0	0	9.5	0	0	9.5	0	0	9.5	0	0	9.5	0	0	9.5	0	0	9.5	0	0	9.5	0	0	9.5	0	0	9.5	0	0
10.5	93	99	10.5	24	7	10.5	4	8	10.5	0	0	10.5	0	0	10.5	0	0	10.5	0	0	10.5	0	0	10.5	0	0	10.5	0	0	10.5	0	0	10.5	0	0	10.5	0	0
11.5	13	15	11.5	37	15	11.5	1	4	11.5	0	0	11.5	0	0	11.5	0	0	11.5	0	0	11.5	2	2	11.5	0	0	11.5	0	0	11.5	1	0	11.5	0	0	11.5	0	0
12.5	2	3	12.5	36	14	12.5	0	1	12.5	0	0	12.5	0	0	12.5	0	0	12.5	0	0	12.5	4	2	12.5	0	0	12.5	0	0	12.5	0	0	12.5	0	0	12.5	0	0
13.5	10	11	13.5	37	17	13.5	0	0	13.5	0	0	13.5	0	0	13.5	0	0	13.5	0	0	13.5	2	5	13.5	0	0	13.5	0	0	13.5	0	2	13.5	0	0	13.5	0	0
14.5	21	15	14.5	49	54	14.5	0	0	14.5	0	0	14.5	0	0	14.5	0	0	14.5	0	0	14.5	1	0	14.5	0	0	14.5	0	0	14.5	0	0	14.5	0	0	14.5	0	0
15.5	12	19	15.5	37	72	15.5	0	0	15.5	0	0	15.5	0	0	15.5	0	0	15.5	0	0	15.5	0	1	15.5	0	0	15.5	0	0	15.5	0	0	15.5	0	0	15.5	0	0
16.5	8	6	16.5	15	26	16.5	0	0	16.5	0	0	16.5	0	0	16.5	0	0	16.5	0	0	16.5	0	1	16.5	0	0	16.5	0	0	16.5	0	0	16.5	0	0	16.5	0	0
17.5	4	8	17.5	3	28	17.5	0	0	17.5	0	0	17.5	0	0	17.5	0	0	17.5	0	0	17.5	0	0	17.5	0	0	17.5	0	0	17.5	0	0	17.5	0	0	17.5	0	0
18.5	0	0	18.5	0	19	18.5	0	0	18.5	0	0	18.5	0	0	18.5	0	0	18.5	0	0	18.5	0	0	18.5	0	0	18.5	0	0	18.5	0	0	18.5	0	0	18.5	0	0
19.5	0	0	19.5	0	21	19.5	0	0	19.5	0	0	19.5	0	0	19.5	0	0	19.5	0	1	19.5	0	0	19.5	0	0	19.5	0	0	19.5	0	0	19.5	0	0	19.5	0	1
20.5	0	0	20.5	0	10	20.5	0	0	20.5	0	0	20.5	0	0	20.5	0	0	20.5	1	1	20.5	0	3	20.5	0	0	20.5	0	0	20.5	0	0	20.5	0	0	20.5	0	0
21.5	0	0	21.5	0	8	21.5	0	0	21.5	0	0	21.5	0	0	21.5	0	0	21.5	0	0	21.5	0	1	21.5	0	0	21.5	0	0	21.5	0	0	21.5	0	0	21.5	0	0
22.5	0	0	22.5	0	2	22.5	0	0	22.5	0	0	22.5	0	0	22.5	0	0	22.5	0	0	22.5	0	2	22.5	0	0	22.5	0	0	22.5	0	0	22.5	0	0	22.5	0	0
23.5	0	0	23.5	0	1	23.5	0	0	23.5	0	0	23.5	0	0	23.5	0	0	23.5	0	0	23.5	0	0	23.5	0	0	23.5	0	0	23.5	0	0	23.5	0	0	23.5	0	0
24.5	0	0	24.5	0	0	24.5	0	0	24.5	0	0	24.5	0	0	24.5	0	0	24.5	0	0	24.5	0	4	24.5	0	0	24.5	0	0	24.5	0	0	24.5	0	0	24.5	0	0
25.5	0	0	25.5	0	0	25.5	0	0	25.5	0	0	25.5	0	0	25.5	0	0	25.5	0	0	25.5	0	1	25.5	0	0	25.5	0	0	25.5	0	0	25.5	0	0	25.5	0	0
26.5	0	0	26.5	0	0	26.5	0	0	26.5	1	0	26.5	0	0	26.5	0	0	26.5	0	0	26.5	0	3	26.5	0	0	26.5	0	0	26.5	0	0	26.5	0	0	26.5	0	0
27.5	0	0	27.5	0	0	27.5	0	0	27.5	0	0	27.5	0	0	27.5	0	0	27.5	0	0	27.5	0	4	27.5	0	0	27.5	0	0	27.5	0	0	27.5	0	0	27.5	0	0
28.5	0	0	28.5	0	0	28.5	0	0	28.5	0	0	28.5	0	0	28.5	0	1	28.5	0	0	28.5	0	3	28.5	0	0	28.5	0	2	28.5	0	0	28.5	0	0	28.5	0	0
29.5	0	0	29.5	0	0	29.5	0	0	29.5	0	0	29.5	0	0	29.5	0	3	29.5	0	0	29.5	0	2	29.5	0	0	29.5	0	0	29.5	0	0	29.5	0	0	29.5	0	0
30.5	0	0	30.5	0	0	30.5	0	0	30.5	0	0	30.5	0	0	30.5	0	7	30.5	0	0	30.5	0	2	30.5	0	0	30.5	0	0	30.5	0	0	30.5	0	0	30.5	0	0
31.5	0	0	31.5	0	0	31.5	0	0	31.5	0	0	31.5	0	1	31.5	0	8	31.5	0	0	31.5	0	4	31.5	0	0	31.5	0	0	31.5	0	0	31.5	0	0	31.5	0	0
32.5	0	0	32.5	0	0	32.5	0	0	32.5	0	0	32.5	0	2	32.5	0	5	32.5	0	0	32.5	0	1	32.5	0	0	32.5	0	0	32.5	0	0	32.5	0	0	32.5	0	0
33.5	0	0	33.5	0	0	33.5	0	0	33.5	0	0	33.5	0	0	33.5	0	0	33.5	0	0	33.5	0	1	33.5	0	0	33.5	0	0	33.5	0	0	33.5	0	0	33.5	0	0
34.5	0	0	34.5	0	0	34.5	0	0	34.5	0	0	34.5	0	1	34.5	0	1	34.5	0	0	34.5	0	1	34.5	0	0	34.5	0	0	34.5	0	0	34.5	0	0	34.5	0	0
35.5	0	0	35.5	0	0	35.5	0	0	35.5	0	0	35.5	0	1	35.5	0	0	35.5	0	0	35.5	0	0	35.5	0	0	35.5	0	0	35.5	0	0	35.5	0	0	35.5	0	0
36.5	0	0	36.5	0	0	36.5	0	0	36.5	0	0	36.5	0	0	36.5	0	0	36.5	0	0	36.5	0	0	36.5	0	0	36.5	0	0	36.5	0	0	36.5	0	0	36.5	0	0
37.5	0	0	37.5	0	0	37.5	0	0	37.5	0	0	37.5	0	0	37.5	0	0	37.5	0	0	37.5	0	1	37.5	0	0	37.5	0	0	37.5	0	0	37.5	0	0	37.5	0	0
38.5	0	0	38.5	0	0	38.5	0	0	38.5	0	0	38.5	0	0	38.5	0	0	38.5	0	0	38.5	0	0	38.5	0	0	38.5	0	0	38.5	0	0	38.5	0	0	38.5	0	0
39.5	0	0	39.5	0	0	39.5	0	0	39.5	0	0	39.5	0	0	39.5	0	0	39.5	0	0	39.5	0	1	39.5	0	0	39.5	0	0	39.5	0	0	39.5	0	0	39.5	0	0
40.5	0	0	40.5	0	0	40.5	0	0	40.5	0	0	40.5	0	0	40.5	0	0	40.5	0	0	40.5	0	0	40.5	0	0	40.5	0	0	40.5	0	0	40.5	0	0	40.5	0	0
41.5	0	0	41.5	0	0	41.5	0	0	41.5	0	0	41.5	0	0	41.5	0	0	41.5	0	0	41.5	0	0	41.5	0	0	41.5	0	0	41.5	0	0	41.5	0	0	41.5	0	0
42.5	0	0	42.5	0	0	42.5	0	0	42.5	0	0	42.5	0	0	42.5	0	0	42.5	0	0	42.5	0	1	42.5	0	0	42.5	0	0	42.5	0	0	42.5	0	0	42.5	0	0
43.5	0	0	43.5	0	0	43.5	0	0	43.5	0	0	43.5	0	0	43.5	0	0	43.5	0	0	43.5	0	0	43.5	0	0	43.5	0	0	43.5	0	0	43.5	0	0	43.5	0	0
44.5	0	0	44.5	0	0	44.5	0	0	44.5	0	0	44.5	0	0	44.5	0	0	44.5	0	0	44.5	0	0	44.5	0	0	44.5	0	0	44.5	0	0	44.5	0	0	44.5	0	0
45.5	0	0	45.5	0	0	45.5	0	0	45.5	0	0	45.5	0	0	45.5	0	0	45.5	0	0	45.5	0	0	45.5	0	0	45.5	0	0	45.5	0	0	45.5	0	0	45.5	0	0
46.5	0	0	46.5	0	0	46.5	0	0	46.5	0	0	46.5	0	0	46.5	0	0	46.5	0	0	46.5	0	0	46.5	0	0	46.5	0	0	46.5	0	0	46.5	0	0	46.5	0	0
47.5	0	0	47.5	0	0	47.5	0	0	47.5	0	0	47.5	0	0	47.5	0	0	47.5	0	0	47.5	0	0	47.5	0	0	47.5	0	0	47.5	0	0	47.5	0	0	47.5	0	0
48.5	0	0	48.5	0	0	48.5	0	0	48.5	0	0	48.5	0	0	48.5	0	0	48.5	0	0	48.5	0	0	48.5	0	0	48.5	0	0	48.5	0	0	48.5	0	0	48.5	0	0
49.5	0	0	49.5	0	0	49.5	0	0	49.5	0	0	49.5	0	0	49.5	0	0	49.5	0	0	49.5	0	0	49.5	0	0	49.5	0	0	49.5	0	0	49.5	0	0	49.5	0	0
50.5	0	0	50.5	0	0	50.5	0	0	50.5	0	0	50.5	0	0	50.5	0	0	50.5	0	0	50.5	0	0	50.5	0	0	50.5	0	0	50.5	0	0	50.5	0	0	50.5	0	0
51.5	0	0	51.5	0	0	51.5	0	0	51.5	0	0	51.5	0	0	51.5	0	0	51.5	0	0	51.5	0	0	51.5	0	0	51.5	0	0	51.5	0	0	51.5	0	0	51.5	0	0
52.5	0	0	52.5	0	0	52.5	0	0	52.5	0	0	52.5	0	0	52.5	0	0	52.5	0	0	52.5	0	0	52.5	0	0	52.5	0	0	52.5	0	0	52.5	0	0	52.5	0	0
53.5	0	0	53.5	0	0	53.5	0	0	53.5	0	0	53.5	0	0	53.5	0	0	53.5	0	0	53.5	0	0	53.5	0	0	53.5	0	0	53.5	0	0	53.5	0	0	53.5	0	0
54.5	0	0	54.5	0	0	54.5	0	0	54.5	0	0	54.5	0	0	54.5	0	0	54.5	0	0	54.5	0	0	54.5	0	0	54.5	0	0	54.5	0	0	54.5	0	0	54.5	0	0
55.5	0	0	55.5	0	0	55.5	0	0	55.5	0	0	55.5	0	0	55.5	0	0	55.5	0	0	55.5	0	0	55.5	0	0	55.5	0	0	55.5	0	0	55.5	0	0	55.5	0	0
56.5	0	0	56.5	0	0	56.5	0	0	56.5	0	0	56.5	0	0	56.5	0	0	56.5	0	0	56.5	0	0	56.5	0	0	56.5	0	0	56.5	0	0	56.5	0	0	56.5	0	0
57.5	0	0	57.5	0	0	57.5	0	0	57.5	0	0	57.5	0	0	57.5	0	0	57.5	0	0	57.5	0	0	57.5	0	0	57.5	0	0	57.5	0	0	57.5	0	0	57.5	0	0
58.5	0	0	58.5	0	0	58.5	0	0	58.5	0	0	58.5	0	0	58.5	0	0	58.5	0	0	58.5	0	0	58.5	0	0	58.5	0	0	58.5	0	0	58.5	0	0	58.5	0	0
59.5	0	0	59.5	0	0	59.5	0	0	59.5	0	0	59.5	0	0	59.5	0	0	59.5	0	0	59.5	0	0	59.5	0	0	59.5	0	0	59.5	0	0	59.5	0	0	59.5	0	0
60.5	0	0	60.5	0	0	60.5	0	0	60.5	0	0	60.5	0	0	60.5	0	0	60.5	0	0	60.5	0	0	60.5	0	0	60.5	0	0	60.5	0	0	60.5	0	0	60.5	0	0
61.5	0	0	61.5	0	0	61.5	0	0	61.5	0	0	61.5	0	0	61.5	0	0	61.5	0	0	61.5	0	0	61.5	0	0	61.5	0	0	61.5	0	0	61.5	0	0	61.5	0	0
62.5	0	0	62.5	0	0	62.5	0	0	62.5	0	0	62.5	0	0	62.5	0	0	62.5	0	0	62.5	0	0	62.5	0	0	62.5	0	0	62.5	0	0	62.5	0	0	62.5	0	0
63.5	0	0	63.5	0	0	63.5	0	0	63.5	0	0	63.5	0	0	63.5	0	0	63.5	0	0	63.5	0	0	63.5	0	0	63.5	0	0	63.5	0	0	63.5	0	0	63.5	0	0
64.5	0	0	64.5	0	0	64.5	0	0	64.5	0	0	64.5	0	0	64.5	0	0	64.5	0	0	64.5	0	0	64.5	0	0	64.5	0	0	64.5	0	0	64.5	0	0	64.5	0	0
65.5	0	0	65.5	0	0	65.5	0	0	65.5	0	0	65.5	0	0	65.5	0	0	65.5	0	0	65.5	0	0	65.5	0	0	65.5	0	0	65.5	0	0	65.5	0	0	65.5	0	0
66.5	0	0	66.5	0	0	66.5	0	0	66.5	0	0	66.5	0	0	66.5	0	0	66.5	0	0	66.5	0	0	66.5	0	0	66.5	0	0	66.5	0	0	66.5	0	0	66.5	0	0
67.5	0	0	67.5	0	0	67.5	0	0	67.5	0	0	67.5	0	0	67.5	0	0	67.5	0	0	67.5	0	0	67.5	0	0	67.5	0	0	67.5	0	0	67.5	0	0	67.5	0	0
68.5	0	0	68.5	0	0	68.5	0	0	68.5	0	0	68.5	0	0	68.5	0	0	68.5	0	0	68.5	0	0	68.5	0	0	68.5	0	0	68.5	0	0	68.5	0	0	68.5	0	0
69.5	0	0	69.5	0	0	69.5	0	0	69.5	0	0	69.5	0	0	69.5	0	0	69.5	0	0	69.5	0	0	69.5	0	0	69.5	0	0	69.5	0	0	69.5	0	0	69.5	0	0
70.5	0	0	70.5	0	0	70.5	0	0	70.5	0	0	70.5	0	0	70.5	0	0	70.5	0	0	70.5	0	0	70.5	0	0	70.5	0	0	70.5	0	0	70.5	0	0	70.5	0	0
SAMPLING	0.000335216166715405	0.000349264097899785	SAMPLING	0.033	0.0228642857142857	SAMPLING	0.033	0.033	SAMPLING	0.033	0.033	SAMPLING	0.033	0.033	SAMPLING	0.033	0.033	SAMPLING	0.033	0.033	SAMPLING	0.033	0.033	SAMPLING	0.033	0.033	SAMPLING	0.033	0.033	SAMPLING	0.033	0.033	SAMPLING	0.033	0.033	SAMPLING	0.033	0.033
EXCLUDER	BB		EXCLUDER	BB		EXCLUDER	BB		EXCLUDER	BB		EXCLUDER	BB		EXCLUDER	BB		EXCLUDER	BB		EXCLUDER	BB		EXCLUDER	BB		EXCLUDER	BB		EXCLUDER	BB		EXCLUDER	BB		EXCLUDER	BB
HAUL	3		HAUL	3		HAUL	3		HAUL	3		HAUL	3		HAUL	3		HAUL	3		HAUL	3		HAUL	3		HAUL	3		HAUL	3		HAUL	3		HAUL	3
SPECIES	SPE		SPECIES	HSG		SPECIES	REB		SPECIES	SLI		SPECIES	HVL		SPECIES	SIL		SPECIES	ARG		SPECIES	SKI		SPECIES	DVH		SPECIES	KLM		SPECIES	HAT		SPECIES	BSX		SPECIES	FHK
TOTAL	10000	10000			10000																				ej målt	ej målt									1 stk ej målt
DTO AA_1	5135	27.65			316
DTO ALT_1	330	330			330
TRIN_2	3.3	3.2			9.7
art trin_1				4.8			0.08	0.11		0.03				1.25			6		0.025	0.05		0.08	5.7		0.1	0.1			0.3		0.02	0.06			0.05			0.03

## Sheet: stn_4
SAMPLING	0.000187682387272898	0.000203066586188665	SAMPLING	0.0161111111111111	0.0172222222222222	SAMPLING	0.0161111111111111	0.0172222222222222	SAMPLING	0.0161111111111111	0.0172222222222222	SAMPLING	0.0161111111111111	0.0172222222222222	SAMPLING	0.0161111111111111	0.0172222222222222	SAMPLING	0.0161111111111111	0.0172222222222222	SAMPLING	0.0161111111111111	0.0172222222222222	SAMPLING	0.0161111111111111	0.0172222222222222	SAMPLING	0.0161111111111111	0.0172222222222222	SAMPLING	0.0161111111111111	0.0172222222222222	SAMPLING	0.0161111111111111	0.0172222222222222	SAMPLING	0.0161111111111111	0.0172222222222222
EXCLUDER	BB		EXCLUDER	BB		EXCLUDER	BB		EXCLUDER	BB		EXCLUDER	BB		EXCLUDER	BB		EXCLUDER	BB		EXCLUDER	BB		EXCLUDER	BB		EXCLUDER	BB		EXCLUDER	BB		EXCLUDER	BB		EXCLUDER	BB
HAUL	4		HAUL	4		HAUL	4		HAUL	4		HAUL	4		HAUL	4		HAUL	4		HAUL	4		HAUL	4		HAUL	4		HAUL	4		HAUL	4		HAUL	4
SPECIES	SPE		SPECIES	HSG		SPECIES	REB		SPECIES	KUL		SPECIES	DVH		SPECIES	HVL		SPECIES	SIL		SPECIES	ARG		SPECIES	SKI		SPECIES	MAK		SPECIES	SVT		SPECIES	FHK		SPECIES	KLM
TOTAL	18000	18000												1 stk ej målt
DTO AA_1	6.72	72.53
DTO ALT_1	290	310
TRIN_2	3.3	2.8
art trin_1				2.5	2.9		0.01				0.35			0.05		0.6	6.2		3.5	57			0.03			0.6			5.4		0.02			0.07			0.02
sum	470	446	sum	132	73	sum	1	0	sum	0	1	sum	0	0	sum	5	18	sum	21	270	sum	0	1	sum	0	5	sum	0	18	sum	2	0	sum	1	0	sum	1	0
	EXCLUDER	RIST		EXCLUDER	RIST		EXCLUDER	RIST		EXCLUDER	RIST		EXCLUDER	RIST		EXCLUDER	RIST		EXCLUDER	RIST		EXCLUDER	RIST		EXCLUDER	RIST		EXCLUDER	RIST		EXCLUDER	RIST		EXCLUDER	RIST		EXCLUDER	RIST
LENGTH	TEST1	TEST2	LENGTH	TEST1	TEST2	LENGTH	TEST1	TEST2	LENGTH	TEST1	TEST2	LENGTH	TEST1	TEST2	LENGTH	TEST1	TEST2	LENGTH	TEST1	TEST2	LENGTH	TEST1	TEST2	LENGTH	TEST1	TEST2	LENGTH	TEST1	TEST2	LENGTH	TEST1	TEST2	LENGTH	TEST1	TEST2	LENGTH	TEST1	TEST2
5.5	0	0	5.5	0	0	5.5	0	0	5.5	0	0	5.5	0	0	5.5	0	0	5.5	0	0	5.5	0	0	5.5	0	0	5.5	0	0	5.5	0	0	5.5	0	0	5.5	0	0
6.5	0	0	6.5	0	0	6.5	0	0	6.5	0	0	6.5	0	0	6.5	0	0	6.5	0	0	6.5	0	0	6.5	0	0	6.5	0	0	6.5	0	0	6.5	0	0	6.5	0	0
7.5	0	7	7.5	0	0	7.5	0	0	7.5	0	0	7.5	0	0	7.5	0	0	7.5	0	0	7.5	0	0	7.5	0	0	7.5	0	0	7.5	0	0	7.5	0	0	7.5	0	0
8.5	99	124	8.5	0	0	8.5	0	0	8.5	0	0	8.5	0	0	8.5	0	0	8.5	0	0	8.5	0	0	8.5	0	0	8.5	0	0	8.5	0	0	8.5	0	0	8.5	0	0
9.5	260	233	9.5	0	0	9.5	0	0	9.5	0	0	9.5	0	0	9.5	0	0	9.5	0	0	9.5	0	0	9.5	0	0	9.5	0	0	9.5	0	0	9.5	0	0	9.5	0	0
10.5	87	65	10.5	9	0	10.5	1	0	10.5	0	0	10.5	0	0	10.5	0	0	10.5	0	0	10.5	0	0	10.5	0	0	10.5	0	0	10.5	1	0	10.5	0	0	10.5	0	0
11.5	2	1	11.5	20	0	11.5	0	0	11.5	0	0	11.5	0	0	11.5	0	0	11.5	0	0	11.5	0	0	11.5	0	0	11.5	0	0	11.5	1	0	11.5	0	0	11.5	0	0
12.5	1	0	12.5	17	1	12.5	0	0	12.5	0	0	12.5	0	0	12.5	0	0	12.5	0	0	12.5	0	0	12.5	0	0	12.5	0	0	12.5	0	0	12.5	0	0	12.5	1	0
13.5	2	2	13.5	25	0	13.5	0	0	13.5	0	0	13.5	0	0	13.5	0	0	13.5	0	0	13.5	0	0	13.5	0	0	13.5	0	0	13.5	0	0	13.5	0	0	13.5	0	0
14.5	3	5	14.5	34	8	14.5	0	0	14.5	0	0	14.5	0	0	14.5	0	0	14.5	0	0	14.5	0	0	14.5	0	1	14.5	0	0	14.5	0	0	14.5	0	0	14.5	0	0
15.5	7	3	15.5	18	21	15.5	0	0	15.5	0	0	15.5	0	0	15.5	0	0	15.5	0	0	15.5	0	0	15.5	0	0	15.5	0	0	15.5	0	0	15.5	0	0	15.5	0	0
16.5	5	4	16.5	7	8	16.5	0	0	16.5	0	0	16.5	0	0	16.5	2	0	16.5	0	0	16.5	0	0	16.5	0	0	16.5	0	0	16.5	0	0	16.5	0	0	16.5	0	0
17.5	2	2	17.5	2	11	17.5	0	0	17.5	0	0	17.5	0	0	17.5	1	0	17.5	0	0	17.5	0	0	17.5	0	0	17.5	0	0	17.5	0	0	17.5	0	0	17.5	0	0
18.5	2	0	18.5	0	10	18.5	0	0	18.5	0	0	18.5	0	0	18.5	0	0	18.5	0	0	18.5	0	0	18.5	0	0	18.5	0	1	18.5	0	0	18.5	0	0	18.5	0	0
19.5	0	0	19.5	0	6	19.5	0	0	19.5	0	0	19.5	0	0	19.5	0	0	19.5	0	0	19.5	0	0	19.5	0	0	19.5	0	0	19.5	0	0	19.5	0	0	19.5	0	0
20.5	0	0	20.5	0	4	20.5	0	0	20.5	0	0	20.5	0	0	20.5	0	0	20.5	0	0	20.5	0	1	20.5	0	0	20.5	0	1	20.5	0	0	20.5	0	0	20.5	0	0
21.5	0	0	21.5	0	1	21.5	0	0	21.5	0	0	21.5	0	0	21.5	0	0	21.5	0	0	21.5	0	0	21.5	0	0	21.5	0	1	21.5	0	0	21.5	0	0	21.5	0	0
22.5	0	0	22.5	0	2	22.5	0	0	22.5	0	0	22.5	0	0	22.5	0	0	22.5	0	0	22.5	0	0	22.5	0	0	22.5	0	0	22.5	0	0	22.5	1	0	22.5	0	0
23.5	0	0	23.5	0	1	23.5	0	0	23.5	0	0	23.5	0	0	23.5	0	0	23.5	0	0	23.5	0	0	23.5	0	1	23.5	0	1	23.5	0	0	23.5	0	0	23.5	0	0
24.5	0	0	24.5	0	0	24.5	0	0	24.5	0	0	24.5	0	0	24.5	0	0	24.5	0	0	24.5	0	0	24.5	0	0	24.5	0	0	24.5	0	0	24.5	0	0	24.5	0	0
25.5	0	0	25.5	0	0	25.5	0	0	25.5	0	0	25.5	0	0	25.5	0	0	25.5	0	1	25.5	0	0	25.5	0	0	25.5	0	0	25.5	0	0	25.5	0	0	25.5	0	0
26.5	0	0	26.5	0	0	26.5	0	0	26.5	0	0	26.5	0	0	26.5	0	1	26.5	1	1	26.5	0	0	26.5	0	0	26.5	0	0	26.5	0	0	26.5	0	0	26.5	0	0
27.5	0	0	27.5	0	0	27.5	0	0	27.5	0	0	27.5	0	0	27.5	0	0	27.5	2	12	27.5	0	0	27.5	0	1	27.5	0	0	27.5	0	0	27.5	0	0	27.5	0	0
28.5	0	0	28.5	0	0	28.5	0	0	28.5	0	0	28.5	0	0	28.5	0	0	28.5	6	42	28.5	0	0	28.5	0	1	28.5	0	2	28.5	0	0	28.5	0	0	28.5	0	0
29.5	0	0	29.5	0	0	29.5	0	0	29.5	0	0	29.5	0	0	29.5	1	0	29.5	7	72	29.5	0	0	29.5	0	0	29.5	0	1	29.5	0	0	29.5	0	0	29.5	0	0
30.5	0	0	30.5	0	0	30.5	0	0	30.5	0	0	30.5	0	0	30.5	1	1	30.5	4	61	30.5	0	0	30.5	0	0	30.5	0	0	30.5	0	0	30.5	0	0	30.5	0	0
31.5	0	0	31.5	0	0	31.5	0	0	31.5	0	0	31.5	0	0	31.5	0	2	31.5	1	57	31.5	0	0	31.5	0	0	31.5	0	0	31.5	0	0	31.5	0	0	31.5	0	0
32.5	0	0	32.5	0	0	32.5	0	0	32.5	0	1	32.5	0	0	32.5	0	5	32.5	0	19	32.5	0	0	32.5	0	0	32.5	0	0	32.5	0	0	32.5	0	0	32.5	0	0
33.5	0	0	33.5	0	0	33.5	0	0	33.5	0	0	33.5	0	0	33.5	0	3	33.5	0	5	33.5	0	0	33.5	0	0	33.5	0	0	33.5	0	0	33.5	0	0	33.5	0	0
34.5	0	0	34.5	0	0	34.5	0	0	34.5	0	0	34.5	0	0	34.5	0	1	34.5	0	0	34.5	0	0	34.5	0	0	34.5	0	3	34.5	0	0	34.5	0	0	34.5	0	0
35.5	0	0	35.5	0	0	35.5	0	0	35.5	0	0	35.5	0	0	35.5	0	0	35.5	0	0	35.5	0	0	35.5	0	0	35.5	0	1	35.5	0	0	35.5	0	0	35.5	0	0
36.5	0	0	36.5	0	0	36.5	0	0	36.5	0	0	36.5	0	0	36.5	0	2	36.5	0	0	36.5	0	0	36.5	0	0	36.5	0	5	36.5	0	0	36.5	0	0	36.5	0	0
37.5	0	0	37.5	0	0	37.5	0	0	37.5	0	0	37.5	0	0	37.5	0	2	37.5	0	0	37.5	0	0	37.5	0	0	37.5	0	2	37.5	0	0	37.5	0	0	37.5	0	0
38.5	0	0	38.5	0	0	38.5	0	0	38.5	0	0	38.5	0	0	38.5	0	1	38.5	0	0	38.5	0	0	38.5	0	0	38.5	0	0	38.5	0	0	38.5	0	0	38.5	0	0
39.5	0	0	39.5	0	0	39.5	0	0	39.5	0	0	39.5	0	0	39.5	0	0	39.5	0	0	39.5	0	0	39.5	0	0	39.5	0	0	39.5	0	0	39.5	0	0	39.5	0	0
40.5	0	0	40.5	0	0	40.5	0	0	40.5	0	0	40.5	0	0	40.5	0	0	40.5	0	0	40.5	0	0	40.5	0	1	40.5	0	0	40.5	0	0	40.5	0	0	40.5	0	0
41.5	0	0	41.5	0	0	41.5	0	0	41.5	0	0	41.5	0	0	41.5	0	0	41.5	0	0	41.5	0	0	41.5	0	0	41.5	0	0	41.5	0	0	41.5	0	0	41.5	0	0
42.5	0	0	42.5	0	0	42.5	0	0	42.5	0	0	42.5	0	0	42.5	0	0	42.5	0	0	42.5	0	0	42.5	0	0	42.5	0	0	42.5	0	0	42.5	0	0	42.5	0	0
43.5	0	0	43.5	0	0	43.5	0	0	43.5	0	0	43.5	0	0	43.5	0	0	43.5	0	0	43.5	0	0	43.5	0	0	43.5	0	0	43.5	0	0	43.5	0	0	43.5	0	0
44.5	0	0	44.5	0	0	44.5	0	0	44.5	0	0	44.5	0	0	44.5	0	0	44.5	0	0	44.5	0	0	44.5	0	0	44.5	0	0	44.5	0	0	44.5	0	0	44.5	0	0
45.5	0	0	45.5	0	0	45.5	0	0	45.5	0	0	45.5	0	0	45.5	0	0	45.5	0	0	45.5	0	0	45.5	0	0	45.5	0	0	45.5	0	0	45.5	0	0	45.5	0	0
46.5	0	0	46.5	0	0	46.5	0	0	46.5	0	0	46.5	0	0	46.5	0	0	46.5	0	0	46.5	0	0	46.5	0	0	46.5	0	0	46.5	0	0	46.5	0	0	46.5	0	0
47.5	0	0	47.5	0	0	47.5	0	0	47.5	0	0	47.5	0	0	47.5	0	0	47.5	0	0	47.5	0	0	47.5	0	0	47.5	0	0	47.5	0	0	47.5	0	0	47.5	0	0
48.5	0	0	48.5	0	0	48.5	0	0	48.5	0	0	48.5	0	0	48.5	0	0	48.5	0	0	48.5	0	0	48.5	0	0	48.5	0	0	48.5	0	0	48.5	0	0	48.5	0	0
49.5	0	0	49.5	0	0	49.5	0	0	49.5	0	0	49.5	0	0	49.5	0	0	49.5	0	0	49.5	0	0	49.5	0	0	49.5	0	0	49.5	0	0	49.5	0	0	49.5	0	0
50.5	0	0	50.5	0	0	50.5	0	0	50.5	0	0	50.5	0	0	50.5	0	0	50.5	0	0	50.5	0	0	50.5	0	0	50.5	0	0	50.5	0	0	50.5	0	0	50.5	0	0
51.5	0	0	51.5	0	0	51.5	0	0	51.5	0	0	51.5	0	0	51.5	0	0	51.5	0	0	51.5	0	0	51.5	0	0	51.5	0	0	51.5	0	0	51.5	0	0	51.5	0	0
52.5	0	0	52.5	0	0	52.5	0	0	52.5	0	0	52.5	0	0	52.5	0	0	52.5	0	0	52.5	0	0	52.5	0	0	52.5	0	0	52.5	0	0	52.5	0	0	52.5	0	0
53.5	0	0	53.5	0	0	53.5	0	0	53.5	0	0	53.5	0	0	53.5	0	0	53.5	0	0	53.5	0	0	53.5	0	0	53.5	0	0	53.5	0	0	53.5	0	0	53.5	0	0
54.5	0	0	54.5	0	0	54.5	0	0	54.5	0	0	54.5	0	0	54.5	0	0	54.5	0	0	54.5	0	0	54.5	0	0	54.5	0	0	54.5	0	0	54.5	0	0	54.5	0	0
55.5	0	0	55.5	0	0	55.5	0	0	55.5	0	0	55.5	0	0	55.5	0	0	55.5	0	0	55.5	0	0	55.5	0	0	55.5	0	0	55.5	0	0	55.5	0	0	55.5	0	0
56.5	0	0	56.5	0	0	56.5	0	0	56.5	0	0	56.5	0	0	56.5	0	0	56.5	0	0	56.5	0	0	56.5	0	0	56.5	0	0	56.5	0	0	56.5	0	0	56.5	0	0
57.5	0	0	57.5	0	0	57.5	0	0	57.5	0	0	57.5	0	0	57.5	0	0	57.5	0	0	57.5	0	0	57.5	0	0	57.5	0	0	57.5	0	0	57.5	0	0	57.5	0	0
58.5	0	0	58.5	0	0	58.5	0	0	58.5	0	0	58.5	0	0	58.5	0	0	58.5	0	0	58.5	0	0	58.5	0	0	58.5	0	0	58.5	0	0	58.5	0	0	58.5	0	0
59.5	0	0	59.5	0	0	59.5	0	0	59.5	0	0	59.5	0	0	59.5	0	0	59.5	0	0	59.5	0	0	59.5	0	0	59.5	0	0	59.5	0	0	59.5	0	0	59.5	0	0
60.5	0	0	60.5	0	0	60.5	0	0	60.5	0	0	60.5	0	0	60.5	0	0	60.5	0	0	60.5	0	0	60.5	0	0	60.5	0	0	60.5	0	0	60.5	0	0	60.5	0	0
61.5	0	0	61.5	0	0	61.5	0	0	61.5	0	0	61.5	0	0	61.5	0	0	61.5	0	0	61.5	0	0	61.5	0	0	61.5	0	0	61.5	0	0	61.5	0	0	61.5	0	0
62.5	0	0	62.5	0	0	62.5	0	0	62.5	0	0	62.5	0	0	62.5	0	0	62.5	0	0	62.5	0	0	62.5	0	0	62.5	0	0	62.5	0	0	62.5	0	0	62.5	0	0
63.5	0	0	63.5	0	0	63.5	0	0	63.5	0	0	63.5	0	0	63.5	0	0	63.5	0	0	63.5	0	0	63.5	0	0	63.5	0	0	63.5	0	0	63.5	0	0	63.5	0	0
64.5	0	0	64.5	0	0	64.5	0	0	64.5	0	0	64.5	0	0	64.5	0	0	64.5	0	0	64.5	0	0	64.5	0	0	64.5	0	0	64.5	0	0	64.5	0	0	64.5	0	0
65.5	0	0	65.5	0	0	65.5	0	0	65.5	0	0	65.5	0	0	65.5	0	0	65.5	0	0	65.5	0	0	65.5	0	0	65.5	0	0	65.5	0	0	65.5	0	0	65.5	0	0
66.5	0	0	66.5	0	0	66.5	0	0	66.5	0	0	66.5	0	0	66.5	0	0	66.5	0	0	66.5	0	0	66.5	0	0	66.5	0	0	66.5	0	0	66.5	0	0	66.5	0	0
67.5	0	0	67.5	0	0	67.5	0	0	67.5	0	0	67.5	0	0	67.5	0	0	67.5	0	0	67.5	0	0	67.5	0	0	67.5	0	0	67.5	0	0	67.5	0	0	67.5	0	0
68.5	0	0	68.5	0	0	68.5	0	0	68.5	0	0	68.5	0	0	68.5	0	0	68.5	0	0	68.5	0	0	68.5	0	0	68.5	0	0	68.5	0	0	68.5	0	0	68.5	0	0
69.5	0	0	69.5	0	0	69.5	0	0	69.5	0	0	69.5	0	0	69.5	0	0	69.5	0	0	69.5	0	0	69.5	0	0	69.5	0	0	69.5	0	0	69.5	0	0	69.5	0	0
70.5	0	0	70.5	0	0	70.5	0	0	70.5	0	0	70.5	0	0	70.5	0	0	70.5	0	0	70.5	0	0	70.5	0	0	70.5	0	0	70.5	0	0	70.5	0	0	70.5	0	0
SAMPLING	0.000187682387272898	0.000203066586188665	SAMPLING	0.0161111111111111	0.0172222222222222	SAMPLING	0.0161111111111111	0.0172222222222222	SAMPLING	0.0161111111111111	0.0172222222222222	SAMPLING	0.0161111111111111	0.0172222222222222	SAMPLING	0.0161111111111111	0.0172222222222222	SAMPLING	0.0161111111111111	0.0172222222222222	SAMPLING	0.0161111111111111	0.0172222222222222	SAMPLING	0.0161111111111111	0.0172222222222222	SAMPLING	0.0161111111111111	0.0172222222222222	SAMPLING	0.0161111111111111	0.0172222222222222	SAMPLING	0.0161111111111111	0.0172222222222222	SAMPLING	0.0161111111111111	0.0172222222222222
EXCLUDER	BB		EXCLUDER	BB		EXCLUDER	BB		EXCLUDER	BB		EXCLUDER	BB		EXCLUDER	BB		EXCLUDER	BB		EXCLUDER	BB		EXCLUDER	BB		EXCLUDER	BB		EXCLUDER	BB		EXCLUDER	BB		EXCLUDER	BB
HAUL	4		HAUL	4		HAUL	4		HAUL	4		HAUL	4		HAUL	4		HAUL	4		HAUL	4		HAUL	4		HAUL	4		HAUL	4		HAUL	4		HAUL	4
SPECIES	SPE		SPECIES	HSG		SPECIES	REB		SPECIES	KUL		SPECIES	DVH		SPECIES	HVL		SPECIES	SIL		SPECIES	ARG		SPECIES	SKI		SPECIES	MAK		SPECIES	SVT		SPECIES	FHK		SPECIES	KLM
TOTAL	18000	18000												1 stk ej målt
DTO AA_1	6.72	72.53
DTO ALT_1	290	310
TRIN_2	3.3	2.8
art trin_1				2.5	2.9		0.01				0.35			0.05		0.6	6.2		3.5	57			0.03			0.6			5.4		0.02			0.07			0.02

## Sheet: stn_5
SAMPLING	0.000214770680338091	0.000173484806088757	SAMPLING	0.02	0.01	SAMPLING	0.02	0.01	SAMPLING	0.02	0.0043448275862069	SAMPLING	0.02	0.01	SAMPLING	0.02	0.01	SAMPLING	0.02	0.01	SAMPLING	0.02	0.01	SAMPLING	0.02	0.01
EXCLUDER	STB		EXCLUDER	STB		EXCLUDER	STB		EXCLUDER	STB		EXCLUDER	STB		EXCLUDER	STB		EXCLUDER	STB		EXCLUDER	STB		EXCLUDER	STB
HAUL	5		HAUL	5		HAUL	5		HAUL	5		HAUL	5		HAUL	5		HAUL	5		HAUL	5		HAUL	5
SPECIES	SPE		SPECIES	HSG		SPECIES	HVL		SPECIES	SIL		SPECIES	ARG		SPECIES	BSX		SPECIES	MAK		SPECIES	GLY		SPECIES	DVH
TOTAL	17000	35000									35000						1 stk ej målt								1 stk ej målt
DTO AA_1	51.32	171.31									205
DTO ALT_1	340	350									350
TRIN_2	3.1	3.1									63
art trin_1				0.6	0.83		1.55	23.8		49			0.1	0.15			0.5		0.05	1			0.03		0.02
sum	416	340	sum	22	21	sum	10	109	sum	352	351	sum	5	7	sum	0	0	sum	1	3	sum	0	1	sum	0	0
	EXCLUDER	RIST		EXCLUDER	RIST		EXCLUDER	RIST		EXCLUDER	RIST		EXCLUDER	RIST		EXCLUDER	RIST		EXCLUDER	RIST		EXCLUDER	RIST		EXCLUDER	RIST
LENGTH	TEST1	TEST2	LENGTH	TEST1	TEST2	LENGTH	TEST1	TEST2	LENGTH	TEST1	TEST2	LENGTH	TEST1	TEST2	LENGTH	TEST1	TEST2	LENGTH	TEST1	TEST2	LENGTH	TEST1	TEST2	LENGTH	TEST1	TEST2
5.5	0	0	5.5	0	0	5.5	0	0	5.5	0	0	5.5	0	0	5.5	0	0	5.5	0	0	5.5	0	0	5.5	0	0
6.5	1	0	6.5	0	0	6.5	0	0	6.5	0	0	6.5	0	0	6.5	0	0	6.5	0	0	6.5	0	0	6.5	0	0
7.5	2	2	7.5	0	0	7.5	0	0	7.5	0	0	7.5	0	0	7.5	0	0	7.5	0	0	7.5	0	0	7.5	0	0
8.5	120	80	8.5	0	0	8.5	0	0	8.5	0	0	8.5	0	0	8.5	0	0	8.5	0	0	8.5	0	0	8.5	0	0
9.5	197	136	9.5	0	0	9.5	0	0	9.5	0	0	9.5	0	0	9.5	0	0	9.5	0	0	9.5	0	0	9.5	0	0
10.5	47	53	10.5	0	0	10.5	0	0	10.5	0	0	10.5	0	0	10.5	0	0	10.5	0	0	10.5	0	0	10.5	0	0
11.5	5	8	11.5	1	6	11.5	0	0	11.5	0	0	11.5	0	0	11.5	0	0	11.5	0	0	11.5	0	0	11.5	0	0
12.5	3	1	12.5	1	4	12.5	0	0	12.5	0	0	12.5	0	0	12.5	0	0	12.5	0	0	12.5	0	0	12.5	0	0
13.5	11	10	13.5	4	1	13.5	0	0	13.5	0	0	13.5	0	0	13.5	0	0	13.5	0	0	13.5	0	0	13.5	0	0
14.5	4	11	14.5	6	2	14.5	0	0	14.5	0	0	14.5	0	0	14.5	0	0	14.5	0	0	14.5	0	0	14.5	0	0
15.5	9	19	15.5	2	3	15.5	0	0	15.5	0	0	15.5	0	0	15.5	0	0	15.5	0	0	15.5	0	0	15.5	0	0
16.5	8	15	16.5	5	1	16.5	0	0	16.5	0	0	16.5	0	0	16.5	0	0	16.5	0	0	16.5	0	0	16.5	0	0
17.5	5	4	17.5	2	0	17.5	0	0	17.5	0	0	17.5	0	0	17.5	0	0	17.5	0	1	17.5	0	0	17.5	0	0
18.5	3	1	18.5	1	0	18.5	0	0	18.5	0	0	18.5	0	1	18.5	0	0	18.5	0	0	18.5	0	0	18.5	0	0
19.5	1	0	19.5	0	0	19.5	1	0	19.5	1	0	19.5	1	0	19.5	0	0	19.5	0	0	19.5	0	1	19.5	0	0
20.5	0	0	20.5	0	1	20.5	0	0	20.5	0	0	20.5	1	3	20.5	0	0	20.5	0	0	20.5	0	0	20.5	0	0
21.5	0	0	21.5	0	1	21.5	0	0	21.5	0	0	21.5	1	0	21.5	0	0	21.5	0	0	21.5	0	0	21.5	0	0
22.5	0	0	22.5	0	0	22.5	0	0	22.5	4	0	22.5	1	3	22.5	0	0	22.5	0	0	22.5	0	0	22.5	0	0
23.5	0	0	23.5	0	0	23.5	1	1	23.5	15	2	23.5	1	0	23.5	0	0	23.5	0	0	23.5	0	0	23.5	0	0
24.5	0	0	24.5	0	0	24.5	2	8	24.5	21	7	24.5	0	0	24.5	0	0	24.5	0	0	24.5	0	0	24.5	0	0
25.5	0	0	25.5	0	1	25.5	2	8	25.5	51	15	25.5	0	0	25.5	0	0	25.5	0	0	25.5	0	0	25.5	0	0
26.5	0	0	26.5	0	1	26.5	2	11	26.5	88	47	26.5	0	0	26.5	0	0	26.5	0	0	26.5	0	0	26.5	0	0
27.5	0	0	27.5	0	0	27.5	0	7	27.5	111	111	27.5	0	0	27.5	0	0	27.5	0	0	27.5	0	0	27.5	0	0
28.5	0	0	28.5	0	0	28.5	2	15	28.5	42	102	28.5	0	0	28.5	0	0	28.5	0	0	28.5	0	0	28.5	0	0
29.5	0	0	29.5	0	0	29.5	0	16	29.5	18	54	29.5	0	0	29.5	0	0	29.5	0	0	29.5	0	0	29.5	0	0
30.5	0	0	30.5	0	0	30.5	0	20	30.5	1	12	30.5	0	0	30.5	0	0	30.5	0	0	30.5	0	0	30.5	0	0
31.5	0	0	31.5	0	0	31.5	0	12	31.5	0	1	31.5	0	0	31.5	0	0	31.5	0	0	31.5	0	0	31.5	0	0
32.5	0	0	32.5	0	0	32.5	0	5	32.5	0	0	32.5	0	0	32.5	0	0	32.5	0	1	32.5	0	0	32.5	0	0
33.5	0	0	33.5	0	0	33.5	0	4	33.5	0	0	33.5	0	0	33.5	0	0	33.5	0	0	33.5	0	0	33.5	0	0
34.5	0	0	34.5	0	0	34.5	0	1	34.5	0	0	34.5	0	0	34.5	0	0	34.5	0	1	34.5	0	0	34.5	0	0
35.5	0	0	35.5	0	0	35.5	0	0	35.5	0	0	35.5	0	0	35.5	0	0	35.5	0	0	35.5	0	0	35.5	0	0
36.5	0	0	36.5	0	0	36.5	0	0	36.5	0	0	36.5	0	0	36.5	0	0	36.5	0	0	36.5	0	0	36.5	0	0
37.5	0	0	37.5	0	0	37.5	0	0	37.5	0	0	37.5	0	0	37.5	0	0	37.5	0	0	37.5	0	0	37.5	0	0
38.5	0	0	38.5	0	0	38.5	0	0	38.5	0	0	38.5	0	0	38.5	0	0	38.5	0	0	38.5	0	0	38.5	0	0
39.5	0	0	39.5	0	0	39.5	0	1	39.5	0	0	39.5	0	0	39.5	0	0	39.5	0	0	39.5	0	0	39.5	0	0
40.5	0	0	40.5	0	0	40.5	0	0	40.5	0	0	40.5	0	0	40.5	0	0	40.5	0	0	40.5	0	0	40.5	0	0
41.5	0	0	41.5	0	0	41.5	0	0	41.5	0	0	41.5	0	0	41.5	0	0	41.5	0	0	41.5	0	0	41.5	0	0
42.5	0	0	42.5	0	0	42.5	0	0	42.5	0	0	42.5	0	0	42.5	0	0	42.5	0	0	42.5	0	0	42.5	0	0
43.5	0	0	43.5	0	0	43.5	0	0	43.5	0	0	43.5	0	0	43.5	0	0	43.5	0	0	43.5	0	0	43.5	0	0
44.5	0	0	44.5	0	0	44.5	0	0	44.5	0	0	44.5	0	0	44.5	0	0	44.5	0	0	44.5	0	0	44.5	0	0
45.5	0	0	45.5	0	0	45.5	0	0	45.5	0	0	45.5	0	0	45.5	0	0	45.5	0	0	45.5	0	0	45.5	0	0
46.5	0	0	46.5	0	0	46.5	0	0	46.5	0	0	46.5	0	0	46.5	0	0	46.5	0	0	46.5	0	0	46.5	0	0
47.5	0	0	47.5	0	0	47.5	0	0	47.5	0	0	47.5	0	0	47.5	0	0	47.5	0	0	47.5	0	0	47.5	0	0
48.5	0	0	48.5	0	0	48.5	0	0	48.5	0	0	48.5	0	0	48.5	0	0	48.5	0	0	48.5	0	0	48.5	0	0
49.5	0	0	49.5	0	0	49.5	0	0	49.5	0	0	49.5	0	0	49.5	0	0	49.5	1	0	49.5	0	0	49.5	0	0
50.5	0	0	50.5	0	0	50.5	0	0	50.5	0	0	50.5	0	0	50.5	0	0	50.5	0	0	50.5	0	0	50.5	0	0
51.5	0	0	51.5	0	0	51.5	0	0	51.5	0	0	51.5	0	0	51.5	0	0	51.5	0	0	51.5	0	0	51.5	0	0
52.5	0	0	52.5	0	0	52.5	0	0	52.5	0	0	52.5	0	0	52.5	0	0	52.5	0	0	52.5	0	0	52.5	0	0
53.5	0	0	53.5	0	0	53.5	0	0	53.5	0	0	53.5	0	0	53.5	0	0	53.5	0	0	53.5	0	0	53.5	0	0
54.5	0	0	54.5	0	0	54.5	0	0	54.5	0	0	54.5	0	0	54.5	0	0	54.5	0	0	54.5	0	0	54.5	0	0
55.5	0	0	55.5	0	0	55.5	0	0	55.5	0	0	55.5	0	0	55.5	0	0	55.5	0	0	55.5	0	0	55.5	0	0
56.5	0	0	56.5	0	0	56.5	0	0	56.5	0	0	56.5	0	0	56.5	0	0	56.5	0	0	56.5	0	0	56.5	0	0
57.5	0	0	57.5	0	0	57.5	0	0	57.5	0	0	57.5	0	0	57.5	0	0	57.5	0	0	57.5	0	0	57.5	0	0
58.5	0	0	58.5	0	0	58.5	0	0	58.5	0	0	58.5	0	0	58.5	0	0	58.5	0	0	58.5	0	0	58.5	0	0
59.5	0	0	59.5	0	0	59.5	0	0	59.5	0	0	59.5	0	0	59.5	0	0	59.5	0	0	59.5	0	0	59.5	0	0
60.5	0	0	60.5	0	0	60.5	0	0	60.5	0	0	60.5	0	0	60.5	0	0	60.5	0	0	60.5	0	0	60.5	0	0
61.5	0	0	61.5	0	0	61.5	0	0	61.5	0	0	61.5	0	0	61.5	0	0	61.5	0	0	61.5	0	0	61.5	0	0
62.5	0	0	62.5	0	0	62.5	0	0	62.5	0	0	62.5	0	0	62.5	0	0	62.5	0	0	62.5	0	0	62.5	0	0
63.5	0	0	63.5	0	0	63.5	0	0	63.5	0	0	63.5	0	0	63.5	0	0	63.5	0	0	63.5	0	0	63.5	0	0
64.5	0	0	64.5	0	0	64.5	0	0	64.5	0	0	64.5	0	0	64.5	0	0	64.5	0	0	64.5	0	0	64.5	0	0
65.5	0	0	65.5	0	0	65.5	0	0	65.5	0	0	65.5	0	0	65.5	0	0	65.5	0	0	65.5	0	0	65.5	0	0
66.5	0	0	66.5	0	0	66.5	0	0	66.5	0	0	66.5	0	0	66.5	0	0	66.5	0	0	66.5	0	0	66.5	0	0
67.5	0	0	67.5	0	0	67.5	0	0	67.5	0	0	67.5	0	0	67.5	0	0	67.5	0	0	67.5	0	0	67.5	0	0
68.5	0	0	68.5	0	0	68.5	0	0	68.5	0	0	68.5	0	0	68.5	0	0	68.5	0	0	68.5	0	0	68.5	0	0
69.5	0	0	69.5	0	0	69.5	0	0	69.5	0	0	69.5	0	0	69.5	0	0	69.5	0	0	69.5	0	0	69.5	0	0
70.5	0	0	70.5	0	0	70.5	0	0	70.5	0	0	70.5	0	0	70.5	0	0	70.5	0	0	70.5	0	0	70.5	0	0
SAMPLING	0.000214770680338091	0.000173484806088757	SAMPLING	0.02	0.01	SAMPLING	0.02	0.01	SAMPLING	0.02	0.0043448275862069	SAMPLING	0.02	0.01	SAMPLING	0.02	0.01	SAMPLING	0.02	0.01	SAMPLING	0.02	0.01	SAMPLING	0.02	0.01
EXCLUDER	STB		EXCLUDER	STB		EXCLUDER	STB		EXCLUDER	STB		EXCLUDER	STB		EXCLUDER	STB		EXCLUDER	STB		EXCLUDER	STB		EXCLUDER	STB
HAUL	5		HAUL	5		HAUL	5		HAUL	5		HAUL	5		HAUL	5		HAUL	5		HAUL	5		HAUL	5
SPECIES	SPE		SPECIES	HSG		SPECIES	HVL		SPECIES	SIL		SPECIES	ARG		SPECIES	BSX		SPECIES	MAK		SPECIES	GLY		SPECIES	DVH
TOTAL	17000	35000									35000						1 stk ej målt								1 stk ej målt
DTO AA_1	51.32	171.31									205
DTO ALT_1	340	350									350
TRIN_2	3.1	3.1									63
art trin_1				0.6	0.83		1.55	23.8		49			0.1	0.15			0.5		0.05	1			0.03		0.02

## Sheet: stn_6
SAMPLING	0.000485167248173028	0.000726363215870351	SAMPLING	0.0361111111111111	0.04	SAMPLING	0.0361111111111111	0.04	SAMPLING	0.0361111111111111	0.04	SAMPLING	0.0361111111111111	0.04	SAMPLING	0.0361111111111111	0.04	SAMPLING	0.0361111111111111	0.04	SAMPLING	0.0361111111111111	0.04	SAMPLING	0.0361111111111111	0.04	SAMPLING	0.0361111111111111	0.04	SAMPLING	0.0361111111111111	0.04
EXCLUDER	STB		EXCLUDER	STB		EXCLUDER	STB		EXCLUDER	STB		EXCLUDER	STB		EXCLUDER	STB		EXCLUDER	STB		EXCLUDER	STB		EXCLUDER	STB		EXCLUDER	STB		EXCLUDER	STB
HAUL	6		HAUL	6		HAUL	6		HAUL	6		HAUL	6		HAUL	6		HAUL	6		HAUL	6		HAUL	6		HAUL	6		HAUL	6
SPECIES	SPE		SPECIES	HSG		SPECIES	REB		SPECIES	KUL		SPECIES	GLY		SPECIES	HVL		SPECIES	SIL		SPECIES	ARG		SPECIES	SKI		SPECIES	BSX		SPECIES	DVH
TOTAL	9000	8000																											1 stk ej målt			1 stk ej målt
DTO AA_1	4.95	28135
DTO ALT_1	325	320
TRIN_2	4.3	5.3
art trin_1				0.35	7.4			0.015			0.55			0.1			11.4		3.6	3		1	2			3.3			0.07			0.3
sum	353	477	sum	17	245	sum	0	2	sum	0	3	sum	0	2	sum	0	36	sum	24	19	sum	21	39	sum	0	11	sum	0	0	sum	0	0
	EXCLUDER	RIST		EXCLUDER	RIST		EXCLUDER	RIST		EXCLUDER	RIST		EXCLUDER	RIST		EXCLUDER	RIST		EXCLUDER	RIST		EXCLUDER	RIST		EXCLUDER	RIST		EXCLUDER	RIST		EXCLUDER	RIST
LENGTH	TEST1	TEST2	LENGTH	TEST1	TEST2	LENGTH	TEST1	TEST2	LENGTH	TEST1	TEST2	LENGTH	TEST1	TEST2	LENGTH	TEST1	TEST2	LENGTH	TEST1	TEST2	LENGTH	TEST1	TEST2	LENGTH	TEST1	TEST2	LENGTH	TEST1	TEST2	LENGTH	TEST1	TEST2
5.5	0	0	5.5	0	0	5.5	0	0	5.5	0	0	5.5	0	0	5.5	0	0	5.5	0	0	5.5	0	0	5.5	0	0	5.5	0	0	5.5	0	0
6.5	0	0	6.5	0	0	6.5	0	0	6.5	0	0	6.5	0	0	6.5	0	0	6.5	0	0	6.5	0	0	6.5	0	0	6.5	0	0	6.5	0	0
7.5	0	0	7.5	0	0	7.5	0	0	7.5	0	0	7.5	0	0	7.5	0	0	7.5	0	0	7.5	0	0	7.5	0	0	7.5	0	0	7.5	0	0
8.5	63	70	8.5	0	0	8.5	0	0	8.5	0	0	8.5	0	0	8.5	0	0	8.5	0	0	8.5	0	0	8.5	0	0	8.5	0	0	8.5	0	0
9.5	136	209	9.5	0	2	9.5	0	0	9.5	0	0	9.5	0	0	9.5	0	0	9.5	0	0	9.5	0	0	9.5	0	0	9.5	0	0	9.5	0	0
10.5	51	79	10.5	0	6	10.5	0	2	10.5	0	0	10.5	0	0	10.5	0	0	10.5	0	0	10.5	0	0	10.5	0	0	10.5	0	0	10.5	0	0
11.5	5	6	11.5	0	19	11.5	0	0	11.5	0	0	11.5	0	0	11.5	0	0	11.5	0	0	11.5	0	0	11.5	0	0	11.5	0	0	11.5	0	0
12.5	9	11	12.5	3	24	12.5	0	0	12.5	0	0	12.5	0	0	12.5	0	0	12.5	0	0	12.5	0	0	12.5	0	0	12.5	0	0	12.5	0	0
13.5	18	10	13.5	4	46	13.5	0	0	13.5	0	1	13.5	0	1	13.5	0	0	13.5	0	0	13.5	0	0	13.5	0	0	13.5	0	0	13.5	0	0
14.5	11	25	14.5	5	32	14.5	0	0	14.5	0	0	14.5	0	0	14.5	0	0	14.5	0	0	14.5	0	0	14.5	0	0	14.5	0	0	14.5	0	0
15.5	22	31	15.5	1	34	15.5	0	0	15.5	0	0	15.5	0	0	15.5	0	0	15.5	0	0	15.5	1	1	15.5	0	0	15.5	0	0	15.5	0	0
16.5	25	29	16.5	1	24	16.5	0	0	16.5	0	0	16.5	0	0	16.5	0	0	16.5	0	0	16.5	2	3	16.5	0	0	16.5	0	0	16.5	0	0
17.5	11	5	17.5	2	16	17.5	0	0	17.5	0	0	17.5	0	0	17.5	0	0	17.5	0	0	17.5	0	2	17.5	0	0	17.5	0	0	17.5	0	0
18.5	2	0	18.5	1	7	18.5	0	0	18.5	0	0	18.5	0	0	18.5	0	0	18.5	0	0	18.5	2	6	18.5	0	0	18.5	0	0	18.5	0	0
19.5	0	2	19.5	0	12	19.5	0	0	19.5	0	0	19.5	0	0	19.5	0	0	19.5	0	0	19.5	4	4	19.5	0	0	19.5	0	0	19.5	0	0
20.5	0	0	20.5	0	6	20.5	0	0	20.5	0	0	20.5	0	0	20.5	0	0	20.5	0	0	20.5	4	4	20.5	0	0	20.5	0	0	20.5	0	0
21.5	0	0	21.5	0	7	21.5	0	0	21.5	0	0	21.5	0	1	21.5	0	0	21.5	0	0	21.5	3	11	21.5	0	0	21.5	0	0	21.5	0	0
22.5	0	0	22.5	0	5	22.5	0	0	22.5	0	0	22.5	0	0	22.5	0	0	22.5	0	0	22.5	3	6	22.5	0	0	22.5	0	0	22.5	0	0
23.5	0	0	23.5	0	2	23.5	0	0	23.5	0	0	23.5	0	0	23.5	0	0	23.5	0	0	23.5	1	1	23.5	0	1	23.5	0	0	23.5	0	0
24.5	0	0	24.5	0	1	24.5	0	0	24.5	0	0	24.5	0	0	24.5	0	0	24.5	1	1	24.5	1	1	24.5	0	0	24.5	0	0	24.5	0	0
25.5	0	0	25.5	0	0	25.5	0	0	25.5	0	0	25.5	0	0	25.5	0	2	25.5	2	4	25.5	0	0	25.5	0	0	25.5	0	0	25.5	0	0
26.5	0	0	26.5	0	1	26.5	0	0	26.5	0	0	26.5	0	0	26.5	0	1	26.5	8	4	26.5	0	0	26.5	0	0	26.5	0	0	26.5	0	0
27.5	0	0	27.5	0	1	27.5	0	0	27.5	0	0	27.5	0	0	27.5	0	0	27.5	8	1	27.5	0	0	27.5	0	0	27.5	0	0	27.5	0	0
28.5	0	0	28.5	0	0	28.5	0	0	28.5	0	1	28.5	0	0	28.5	0	2	28.5	5	6	28.5	0	0	28.5	0	0	28.5	0	0	28.5	0	0
29.5	0	0	29.5	0	0	29.5	0	0	29.5	0	0	29.5	0	0	29.5	0	2	29.5	0	2	29.5	0	0	29.5	0	1	29.5	0	0	29.5	0	0
30.5	0	0	30.5	0	0	30.5	0	0	30.5	0	0	30.5	0	0	30.5	0	4	30.5	0	1	30.5	0	0	30.5	0	1	30.5	0	0	30.5	0	0
31.5	0	0	31.5	0	0	31.5	0	0	31.5	0	0	31.5	0	0	31.5	0	5	31.5	0	0	31.5	0	0	31.5	0	0	31.5	0	0	31.5	0	0
32.5	0	0	32.5	0	0	32.5	0	0	32.5	0	0	32.5	0	0	32.5	0	3	32.5	0	0	32.5	0	0	32.5	0	0	32.5	0	0	32.5	0	0
33.5	0	0	33.5	0	0	33.5	0	0	33.5	0	0	33.5	0	0	33.5	0	5	33.5	0	0	33.5	0	0	33.5	0	1	33.5	0	0	33.5	0	0
34.5	0	0	34.5	0	0	34.5	0	0	34.5	0	0	34.5	0	0	34.5	0	5	34.5	0	0	34.5	0	0	34.5	0	0	34.5	0	0	34.5	0	0
35.5	0	0	35.5	0	0	35.5	0	0	35.5	0	0	35.5	0	0	35.5	0	2	35.5	0	0	35.5	0	0	35.5	0	1	35.5	0	0	35.5	0	0
36.5	0	0	36.5	0	0	36.5	0	0	36.5	0	0	36.5	0	0	36.5	0	1	36.5	0	0	36.5	0	0	36.5	0	0	36.5	0	0	36.5	0	0
37.5	0	0	37.5	0	0	37.5	0	0	37.5	0	0	37.5	0	0	37.5	0	0	37.5	0	0	37.5	0	0	37.5	0	2	37.5	0	0	37.5	0	0
38.5	0	0	38.5	0	0	38.5	0	0	38.5	0	1	38.5	0	0	38.5	0	4	38.5	0	0	38.5	0	0	38.5	0	2	38.5	0	0	38.5	0	0
39.5	0	0	39.5	0	0	39.5	0	0	39.5	0	0	39.5	0	0	39.5	0	0	39.5	0	0	39.5	0	0	39.5	0	0	39.5	0	0	39.5	0	0
40.5	0	0	40.5	0	0	40.5	0	0	40.5	0	0	40.5	0	0	40.5	0	0	40.5	0	0	40.5	0	0	40.5	0	2	40.5	0	0	40.5	0	0
41.5	0	0	41.5	0	0	41.5	0	0	41.5	0	0	41.5	0	0	41.5	0	0	41.5	0	0	41.5	0	0	41.5	0	0	41.5	0	0	41.5	0	0
42.5	0	0	42.5	0	0	42.5	0	0	42.5	0	0	42.5	0	0	42.5	0	0	42.5	0	0	42.5	0	0	42.5	0	0	42.5	0	0	42.5	0	0
43.5	0	0	43.5	0	0	43.5	0	0	43.5	0	0	43.5	0	0	43.5	0	0	43.5	0	0	43.5	0	0	43.5	0	0	43.5	0	0	43.5	0	0
44.5	0	0	44.5	0	0	44.5	0	0	44.5	0	0	44.5	0	0	44.5	0	0	44.5	0	0	44.5	0	0	44.5	0	0	44.5	0	0	44.5	0	0
45.5	0	0	45.5	0	0	45.5	0	0	45.5	0	0	45.5	0	0	45.5	0	0	45.5	0	0	45.5	0	0	45.5	0	0	45.5	0	0	45.5	0	0
46.5	0	0	46.5	0	0	46.5	0	0	46.5	0	0	46.5	0	0	46.5	0	0	46.5	0	0	46.5	0	0	46.5	0	0	46.5	0	0	46.5	0	0
47.5	0	0	47.5	0	0	47.5	0	0	47.5	0	0	47.5	0	0	47.5	0	0	47.5	0	0	47.5	0	0	47.5	0	0	47.5	0	0	47.5	0	0
48.5	0	0	48.5	0	0	48.5	0	0	48.5	0	0	48.5	0	0	48.5	0	0	48.5	0	0	48.5	0	0	48.5	0	0	48.5	0	0	48.5	0	0
49.5	0	0	49.5	0	0	49.5	0	0	49.5	0	0	49.5	0	0	49.5	0	0	49.5	0	0	49.5	0	0	49.5	0	0	49.5	0	0	49.5	0	0
50.5	0	0	50.5	0	0	50.5	0	0	50.5	0	0	50.5	0	0	50.5	0	0	50.5	0	0	50.5	0	0	50.5	0	0	50.5	0	0	50.5	0	0
51.5	0	0	51.5	0	0	51.5	0	0	51.5	0	0	51.5	0	0	51.5	0	0	51.5	0	0	51.5	0	0	51.5	0	0	51.5	0	0	51.5	0	0
52.5	0	0	52.5	0	0	52.5	0	0	52.5	0	0	52.5	0	0	52.5	0	0	52.5	0	0	52.5	0	0	52.5	0	0	52.5	0	0	52.5	0	0
53.5	0	0	53.5	0	0	53.5	0	0	53.5	0	0	53.5	0	0	53.5	0	0	53.5	0	0	53.5	0	0	53.5	0	0	53.5	0	0	53.5	0	0
54.5	0	0	54.5	0	0	54.5	0	0	54.5	0	0	54.5	0	0	54.5	0	0	54.5	0	0	54.5	0	0	54.5	0	0	54.5	0	0	54.5	0	0
55.5	0	0	55.5	0	0	55.5	0	0	55.5	0	0	55.5	0	0	55.5	0	0	55.5	0	0	55.5	0	0	55.5	0	0	55.5	0	0	55.5	0	0
56.5	0	0	56.5	0	0	56.5	0	0	56.5	0	0	56.5	0	0	56.5	0	0	56.5	0	0	56.5	0	0	56.5	0	0	56.5	0	0	56.5	0	0
57.5	0	0	57.5	0	0	57.5	0	0	57.5	0	0	57.5	0	0	57.5	0	0	57.5	0	0	57.5	0	0	57.5	0	0	57.5	0	0	57.5	0	0
58.5	0	0	58.5	0	0	58.5	0	0	58.5	0	0	58.5	0	0	58.5	0	0	58.5	0	0	58.5	0	0	58.5	0	0	58.5	0	0	58.5	0	0
59.5	0	0	59.5	0	0	59.5	0	0	59.5	0	0	59.5	0	0	59.5	0	0	59.5	0	0	59.5	0	0	59.5	0	0	59.5	0	0	59.5	0	0
60.5	0	0	60.5	0	0	60.5	0	0	60.5	0	0	60.5	0	0	60.5	0	0	60.5	0	0	60.5	0	0	60.5	0	0	60.5	0	0	60.5	0	0
61.5	0	0	61.5	0	0	61.5	0	0	61.5	0	0	61.5	0	0	61.5	0	0	61.5	0	0	61.5	0	0	61.5	0	0	61.5	0	0	61.5	0	0
62.5	0	0	62.5	0	0	62.5	0	0	62.5	0	0	62.5	0	0	62.5	0	0	62.5	0	0	62.5	0	0	62.5	0	0	62.5	0	0	62.5	0	0
63.5	0	0	63.5	0	0	63.5	0	0	63.5	0	0	63.5	0	0	63.5	0	0	63.5	0	0	63.5	0	0	63.5	0	0	63.5	0	0	63.5	0	0
64.5	0	0	64.5	0	0	64.5	0	0	64.5	0	0	64.5	0	0	64.5	0	0	64.5	0	0	64.5	0	0	64.5	0	0	64.5	0	0	64.5	0	0
65.5	0	0	65.5	0	0	65.5	0	0	65.5	0	0	65.5	0	0	65.5	0	0	65.5	0	0	65.5	0	0	65.5	0	0	65.5	0	0	65.5	0	0
66.5	0	0	66.5	0	0	66.5	0	0	66.5	0	0	66.5	0	0	66.5	0	0	66.5	0	0	66.5	0	0	66.5	0	0	66.5	0	0	66.5	0	0
67.5	0	0	67.5	0	0	67.5	0	0	67.5	0	0	67.5	0	0	67.5	0	0	67.5	0	0	67.5	0	0	67.5	0	0	67.5	0	0	67.5	0	0
68.5	0	0	68.5	0	0	68.5	0	0	68.5	0	0	68.5	0	0	68.5	0	0	68.5	0	0	68.5	0	0	68.5	0	0	68.5	0	0	68.5	0	0
69.5	0	0	69.5	0	0	69.5	0	0	69.5	0	0	69.5	0	0	69.5	0	0	69.5	0	0	69.5	0	0	69.5	0	0	69.5	0	0	69.5	0	0
70.5	0	0	70.5	0	0	70.5	0	0	70.5	0	0	70.5	0	0	70.5	0	0	70.5	0	0	70.5	0	0	70.5	0	0	70.5	0	0	70.5	0	0
SAMPLING	0.000485167248173028	0.000726363215870351	SAMPLING	0.0361111111111111	0.04	SAMPLING	0.0361111111111111	0.04	SAMPLING	0.0361111111111111	0.04	SAMPLING	0.0361111111111111	0.04	SAMPLING	0.0361111111111111	0.04	SAMPLING	0.0361111111111111	0.04	SAMPLING	0.0361111111111111	0.04	SAMPLING	0.0361111111111111	0.04	SAMPLING	0.0361111111111111	0.04	SAMPLING	0.0361111111111111	0.04
EXCLUDER	STB		EXCLUDER	STB		EXCLUDER	STB		EXCLUDER	STB		EXCLUDER	STB		EXCLUDER	STB		EXCLUDER	STB		EXCLUDER	STB		EXCLUDER	STB		EXCLUDER	STB		EXCLUDER	STB
HAUL	6		HAUL	6		HAUL	6		HAUL	6		HAUL	6		HAUL	6		HAUL	6		HAUL	6		HAUL	6		HAUL	6		HAUL	6
SPECIES	SPE		SPECIES	HSG		SPECIES	REB		SPECIES	KUL		SPECIES	GLY		SPECIES	HVL		SPECIES	SIL		SPECIES	ARG		SPECIES	SKI		SPECIES	BSX		SPECIES	DVH
TOTAL	9000	8000																											1 stk ej målt			1 stk ej målt
DTO AA_1	4.95	28135
DTO ALT_1	325	320
TRIN_2	4.3	5.3
art trin_1				0.35	7.4			0.015			0.55			0.1			11.4		3.6	3		1	2			3.3			0.07			0.3

## Sheet: stn_7
SAMPLING	0.000169304418898407	0.000201045436268597	SAMPLING	0.0183333333333333	0.015	SAMPLING	0.0183333333333333	0.015	SAMPLING	0.0183333333333333	0.015	SAMPLING	0.0183333333333333	0.015	SAMPLING	0.0183333333333333	0.015	SAMPLING	0.0183333333333333	0.015	SAMPLING	0.0183333333333333	0.015	SAMPLING	0.0183333333333333	0.015	SAMPLING	0.0183333333333333	0.015
EXCLUDER	STB		EXCLUDER	STB		EXCLUDER	STB		EXCLUDER	STB		EXCLUDER	STB		EXCLUDER	STB		EXCLUDER	STB		EXCLUDER	STB		EXCLUDER	STB		EXCLUDER	STB
HAUL	7		HAUL	7		HAUL	7		HAUL	7		HAUL	7		HAUL	7		HAUL	7		HAUL	7		HAUL	7		HAUL	7
SPECIES	SPE		SPECIES	HSG		SPECIES	KUL		SPECIES	TOR		SPECIES	DVH		SPECIES	HVL		SPECIES	SIL		SPECIES	ARG		SPECIES	BSX		SPECIES	MAK
TOTAL	18000	22000												1 stk ej målt												1 stk ej målt
DTO AA_1	15.97	106.17
DTO ALT_1	330	330
TRIN_2	2.9	3
art trin_1				0.72	6.5			0.5			0.35			0.02		2	29		12.5	62		0.6	1			0.2		0.15	6.6
sum	358	341	sum	45	147	sum	0	3	sum	0	1	sum	0	0	sum	12	115	sum	123	402	sum	11	15	sum	0	0	sum	1	32
	EXCLUDER	RIST		EXCLUDER	RIST		EXCLUDER	RIST		EXCLUDER	RIST		EXCLUDER	RIST		EXCLUDER	RIST		EXCLUDER	RIST		EXCLUDER	RIST		EXCLUDER	RIST		EXCLUDER	RIST
LENGTH	TEST1	TEST2	LENGTH	TEST1	TEST2	LENGTH	TEST1	TEST2	LENGTH	TEST1	TEST2	LENGTH	TEST1	TEST2	LENGTH	TEST1	TEST2	LENGTH	TEST1	TEST2	LENGTH	TEST1	TEST2	LENGTH	TEST1	TEST2	LENGTH	TEST1	TEST2
5.5	0	0	5.5	0	0	5.5	0	0	5.5	0	0	5.5	0	0	5.5	0	0	5.5	0	0	5.5	0	0	5.5	0	0	5.5	0	0
6.5	0	0	6.5	0	0	6.5	0	0	6.5	0	0	6.5	0	0	6.5	0	0	6.5	0	0	6.5	0	0	6.5	0	0	6.5	0	0
7.5	6	6	7.5	0	0	7.5	0	0	7.5	0	0	7.5	0	0	7.5	0	0	7.5	0	0	7.5	0	0	7.5	0	0	7.5	0	0
8.5	71	85	8.5	0	0	8.5	0	0	8.5	0	0	8.5	0	0	8.5	0	0	8.5	0	0	8.5	0	0	8.5	0	0	8.5	0	0
9.5	167	121	9.5	0	0	9.5	0	0	9.5	0	0	9.5	0	0	9.5	0	0	9.5	1	0	9.5	0	0	9.5	0	0	9.5	0	0
10.5	65	80	10.5	0	4	10.5	0	0	10.5	0	0	10.5	0	0	10.5	0	0	10.5	1	1	10.5	0	0	10.5	0	0	10.5	0	0
11.5	7	5	11.5	10	12	11.5	0	0	11.5	0	0	11.5	0	0	11.5	0	0	11.5	4	3	11.5	0	0	11.5	0	0	11.5	0	0
12.5	1	2	12.5	9	13	12.5	0	0	12.5	0	0	12.5	0	0	12.5	0	0	12.5	5	5	12.5	0	0	12.5	0	0	12.5	0	0
13.5	7	6	13.5	12	16	13.5	0	0	13.5	0	0	13.5	0	0	13.5	0	0	13.5	1	0	13.5	0	0	13.5	0	0	13.5	0	0
14.5	8	7	14.5	6	9	14.5	0	0	14.5	0	0	14.5	0	0	14.5	0	0	14.5	1	0	14.5	0	0	14.5	0	0	14.5	0	0
15.5	9	13	15.5	4	12	15.5	0	0	15.5	0	0	15.5	0	0	15.5	0	0	15.5	0	0	15.5	0	0	15.5	0	0	15.5	0	0
16.5	12	13	16.5	3	14	16.5	0	0	16.5	0	0	16.5	0	0	16.5	0	0	16.5	0	1	16.5	0	0	16.5	0	0	16.5	0	0
17.5	5	2	17.5	1	12	17.5	0	0	17.5	0	0	17.5	0	0	17.5	0	0	17.5	0	0	17.5	0	3	17.5	0	0	17.5	0	0
18.5	0	1	18.5	0	2	18.5	0	0	18.5	0	0	18.5	0	0	18.5	0	1	18.5	0	1	18.5	3	0	18.5	0	0	18.5	0	0
19.5	0	0	19.5	0	12	19.5	0	0	19.5	0	0	19.5	0	0	19.5	0	1	19.5	2	10	19.5	1	3	19.5	0	0	19.5	0	0
20.5	0	0	20.5	0	12	20.5	0	0	20.5	0	0	20.5	0	0	20.5	0	0	20.5	8	12	20.5	1	3	20.5	0	0	20.5	0	0
21.5	0	0	21.5	0	7	21.5	0	0	21.5	0	0	21.5	0	0	21.5	1	0	21.5	15	15	21.5	2	1	21.5	0	0	21.5	0	0
22.5	0	0	22.5	0	9	22.5	0	0	22.5	0	0	22.5	0	0	22.5	1	2	22.5	7	14	22.5	3	1	22.5	0	0	22.5	0	1
23.5	0	0	23.5	0	4	23.5	0	0	23.5	0	0	23.5	0	0	23.5	1	5	23.5	6	21	23.5	1	4	23.5	0	0	23.5	1	1
24.5	0	0	24.5	0	5	24.5	0	0	24.5	0	0	24.5	0	0	24.5	0	3	24.5	13	30	24.5	0	0	24.5	0	0	24.5	0	1
25.5	0	0	25.5	0	4	25.5	0	0	25.5	0	0	25.5	0	0	25.5	0	12	25.5	13	46	25.5	0	0	25.5	0	0	25.5	0	9
26.5	0	0	26.5	0	0	26.5	0	1	26.5	0	0	26.5	0	0	26.5	0	10	26.5	11	65	26.5	0	0	26.5	0	0	26.5	0	8
27.5	0	0	27.5	0	0	27.5	0	0	27.5	0	0	27.5	0	0	27.5	3	11	27.5	15	84	27.5	0	0	27.5	0	0	27.5	0	1
28.5	0	0	28.5	0	0	28.5	0	0	28.5	0	1	28.5	0	0	28.5	1	15	28.5	10	51	28.5	0	0	28.5	0	0	28.5	0	0
29.5	0	0	29.5	0	0	29.5	0	0	29.5	0	0	29.5	0	0	29.5	4	12	29.5	10	32	29.5	0	0	29.5	0	0	29.5	0	1
30.5	0	0	30.5	0	0	30.5	0	0	30.5	0	0	30.5	0	0	30.5	0	13	30.5	0	8	30.5	0	0	30.5	0	0	30.5	0	1
31.5	0	0	31.5	0	0	31.5	0	1	31.5	0	0	31.5	0	0	31.5	1	12	31.5	0	3	31.5	0	0	31.5	0	0	31.5	0	0
32.5	0	0	32.5	0	0	32.5	0	1	32.5	0	0	32.5	0	0	32.5	0	8	32.5	0	0	32.5	0	0	32.5	0	0	32.5	0	6
33.5	0	0	33.5	0	0	33.5	0	0	33.5	0	0	33.5	0	0	33.5	0	5	33.5	0	0	33.5	0	0	33.5	0	0	33.5	0	0
34.5	0	0	34.5	0	0	34.5	0	0	34.5	0	0	34.5	0	0	34.5	0	2	34.5	0	0	34.5	0	0	34.5	0	0	34.5	0	0
35.5	0	0	35.5	0	0	35.5	0	0	35.5	0	0	35.5	0	0	35.5	0	0	35.5	0	0	35.5	0	0	35.5	0	0	35.5	0	3
36.5	0	0	36.5	0	0	36.5	0	0	36.5	0	0	36.5	0	0	36.5	0	2	36.5	0	0	36.5	0	0	36.5	0	0	36.5	0	0
37.5	0	0	37.5	0	0	37.5	0	0	37.5	0	0	37.5	0	0	37.5	0	1	37.5	0	0	37.5	0	0	37.5	0	0	37.5	0	0
38.5	0	0	38.5	0	0	38.5	0	0	38.5	0	0	38.5	0	0	38.5	0	0	38.5	0	0	38.5	0	0	38.5	0	0	38.5	0	0
39.5	0	0	39.5	0	0	39.5	0	0	39.5	0	0	39.5	0	0	39.5	0	0	39.5	0	0	39.5	0	0	39.5	0	0	39.5	0	0
40.5	0	0	40.5	0	0	40.5	0	0	40.5	0	0	40.5	0	0	40.5	0	0	40.5	0	0	40.5	0	0	40.5	0	0	40.5	0	0
41.5	0	0	41.5	0	0	41.5	0	0	41.5	0	0	41.5	0	0	41.5	0	0	41.5	0	0	41.5	0	0	41.5	0	0	41.5	0	0
42.5	0	0	42.5	0	0	42.5	0	0	42.5	0	0	42.5	0	0	42.5	0	0	42.5	0	0	42.5	0	0	42.5	0	0	42.5	0	0
43.5	0	0	43.5	0	0	43.5	0	0	43.5	0	0	43.5	0	0	43.5	0	0	43.5	0	0	43.5	0	0	43.5	0	0	43.5	0	0
44.5	0	0	44.5	0	0	44.5	0	0	44.5	0	0	44.5	0	0	44.5	0	0	44.5	0	0	44.5	0	0	44.5	0	0	44.5	0	0
45.5	0	0	45.5	0	0	45.5	0	0	45.5	0	0	45.5	0	0	45.5	0	0	45.5	0	0	45.5	0	0	45.5	0	0	45.5	0	0
46.5	0	0	46.5	0	0	46.5	0	0	46.5	0	0	46.5	0	0	46.5	0	0	46.5	0	0	46.5	0	0	46.5	0	0	46.5	0	0
47.5	0	0	47.5	0	0	47.5	0	0	47.5	0	0	47.5	0	0	47.5	0	0	47.5	0	0	47.5	0	0	47.5	0	0	47.5	0	0
48.5	0	0	48.5	0	0	48.5	0	0	48.5	0	0	48.5	0	0	48.5	0	0	48.5	0	0	48.5	0	0	48.5	0	0	48.5	0	0
49.5	0	0	49.5	0	0	49.5	0	0	49.5	0	0	49.5	0	0	49.5	0	0	49.5	0	0	49.5	0	0	49.5	0	0	49.5	0	0
50.5	0	0	50.5	0	0	50.5	0	0	50.5	0	0	50.5	0	0	50.5	0	0	50.5	0	0	50.5	0	0	50.5	0	0	50.5	0	0
51.5	0	0	51.5	0	0	51.5	0	0	51.5	0	0	51.5	0	0	51.5	0	0	51.5	0	0	51.5	0	0	51.5	0	0	51.5	0	0
52.5	0	0	52.5	0	0	52.5	0	0	52.5	0	0	52.5	0	0	52.5	0	0	52.5	0	0	52.5	0	0	52.5	0	0	52.5	0	0
53.5	0	0	53.5	0	0	53.5	0	0	53.5	0	0	53.5	0	0	53.5	0	0	53.5	0	0	53.5	0	0	53.5	0	0	53.5	0	0
54.5	0	0	54.5	0	0	54.5	0	0	54.5	0	0	54.5	0	0	54.5	0	0	54.5	0	0	54.5	0	0	54.5	0	0	54.5	0	0
55.5	0	0	55.5	0	0	55.5	0	0	55.5	0	0	55.5	0	0	55.5	0	0	55.5	0	0	55.5	0	0	55.5	0	0	55.5	0	0
56.5	0	0	56.5	0	0	56.5	0	0	56.5	0	0	56.5	0	0	56.5	0	0	56.5	0	0	56.5	0	0	56.5	0	0	56.5	0	0
57.5	0	0	57.5	0	0	57.5	0	0	57.5	0	0	57.5	0	0	57.5	0	0	57.5	0	0	57.5	0	0	57.5	0	0	57.5	0	0
58.5	0	0	58.5	0	0	58.5	0	0	58.5	0	0	58.5	0	0	58.5	0	0	58.5	0	0	58.5	0	0	58.5	0	0	58.5	0	0
59.5	0	0	59.5	0	0	59.5	0	0	59.5	0	0	59.5	0	0	59.5	0	0	59.5	0	0	59.5	0	0	59.5	0	0	59.5	0	0
60.5	0	0	60.5	0	0	60.5	0	0	60.5	0	0	60.5	0	0	60.5	0	0	60.5	0	0	60.5	0	0	60.5	0	0	60.5	0	0
61.5	0	0	61.5	0	0	61.5	0	0	61.5	0	0	61.5	0	0	61.5	0	0	61.5	0	0	61.5	0	0	61.5	0	0	61.5	0	0
62.5	0	0	62.5	0	0	62.5	0	0	62.5	0	0	62.5	0	0	62.5	0	0	62.5	0	0	62.5	0	0	62.5	0	0	62.5	0	0
63.5	0	0	63.5	0	0	63.5	0	0	63.5	0	0	63.5	0	0	63.5	0	0	63.5	0	0	63.5	0	0	63.5	0	0	63.5	0	0
64.5	0	0	64.5	0	0	64.5	0	0	64.5	0	0	64.5	0	0	64.5	0	0	64.5	0	0	64.5	0	0	64.5	0	0	64.5	0	0
65.5	0	0	65.5	0	0	65.5	0	0	65.5	0	0	65.5	0	0	65.5	0	0	65.5	0	0	65.5	0	0	65.5	0	0	65.5	0	0
66.5	0	0	66.5	0	0	66.5	0	0	66.5	0	0	66.5	0	0	66.5	0	0	66.5	0	0	66.5	0	0	66.5	0	0	66.5	0	0
67.5	0	0	67.5	0	0	67.5	0	0	67.5	0	0	67.5	0	0	67.5	0	0	67.5	0	0	67.5	0	0	67.5	0	0	67.5	0	0
68.5	0	0	68.5	0	0	68.5	0	0	68.5	0	0	68.5	0	0	68.5	0	0	68.5	0	0	68.5	0	0	68.5	0	0	68.5	0	0
69.5	0	0	69.5	0	0	69.5	0	0	69.5	0	0	69.5	0	0	69.5	0	0	69.5	0	0	69.5	0	0	69.5	0	0	69.5	0	0
70.5	0	0	70.5	0	0	70.5	0	0	70.5	0	0	70.5	0	0	70.5	0	0	70.5	0	0	70.5	0	0	70.5	0	0	70.5	0	0
SAMPLING	0.000169304418898407	0.000201045436268597	SAMPLING	0.0183333333333333	0.015	SAMPLING	0.0183333333333333	0.015	SAMPLING	0.0183333333333333	0.015	SAMPLING	0.0183333333333333	0.015	SAMPLING	0.0183333333333333	0.015	SAMPLING	0.0183333333333333	0.015	SAMPLING	0.0183333333333333	0.015	SAMPLING	0.0183333333333333	0.015	SAMPLING	0.0183333333333333	0.015
EXCLUDER	STB		EXCLUDER	STB		EXCLUDER	STB		EXCLUDER	STB		EXCLUDER	STB		EXCLUDER	STB		EXCLUDER	STB		EXCLUDER	STB		EXCLUDER	STB		EXCLUDER	STB
HAUL	7		HAUL	7		HAUL	7		HAUL	7		HAUL	7		HAUL	7		HAUL	7		HAUL	7		HAUL	7		HAUL	7
SPECIES	SPE		SPECIES	HSG		SPECIES	KUL		SPECIES	TOR		SPECIES	DVH		SPECIES	HVL		SPECIES	SIL		SPECIES	ARG		SPECIES	BSX		SPECIES	MAK
TOTAL	18000	22000												1 stk ej målt												1 stk ej målt
DTO AA_1	15.97	106.17
DTO ALT_1	330	330
TRIN_2	2.9	3
art trin_1				0.72	6.5			0.5			0.35			0.02		2	29		12.5	62		0.6	1			0.2		0.15	6.6

## Sheet: stn_10
SAMPLING	0.000143925184953631	0.000149120697217074	SAMPLING	0.0141666666666667	0.0130769230769231	SAMPLING	0.0141666666666667	0.0130769230769231	SAMPLING	0.0141666666666667	0.0130769230769231	SAMPLING	0.0141666666666667	0.0130769230769231	SAMPLING	0.0141666666666667	0.0130769230769231	SAMPLING	0.0141666666666667	0.0130769230769231	SAMPLING	0.0141666666666667	0.0130769230769231
EXCLUDER	STB		EXCLUDER	STB		EXCLUDER	STB		EXCLUDER	STB		EXCLUDER	STB		EXCLUDER	STB		EXCLUDER	STB		EXCLUDER	STB
HAUL	10		HAUL	10		HAUL	10		HAUL	10		HAUL	10		HAUL	10		HAUL	10		HAUL	10
SPECIES	SPE		SPECIES	HSG		SPECIES	HVL		SPECIES	SIL		SPECIES	ARG		SPECIES	BSX		SPECIES	MAK		SPECIES	DVH
TOTAL	24000	26000															1 stk ej målt					1 stk ej målt
DTO AA_1	20.1	68.15
DTO ALT_1	340	340
TRIN_2	3.25	3.1
art trin_1				0.12	2.5		1.8	33		18	32		0.1	0.1			0.05		0.05	0.05		0.03
sum	401	347	sum	8	63	sum	10	126	sum	138	187	sum	1	2	sum	0	0	sum	1	1	sum	0	0
	EXCLUDER	RIST		EXCLUDER	RIST		EXCLUDER	RIST		EXCLUDER	RIST		EXCLUDER	RIST		EXCLUDER	RIST		EXCLUDER	RIST		EXCLUDER	RIST
LENGTH	TEST1	TEST2	LENGTH	TEST1	TEST2	LENGTH	TEST1	TEST2	LENGTH	TEST1	TEST2	LENGTH	TEST1	TEST2	LENGTH	TEST1	TEST2	LENGTH	TEST1	TEST2	LENGTH	TEST1	TEST2
5.5	0	0	5.5	0	0	5.5	0	0	5.5	0	0	5.5	0	0	5.5	0	0	5.5	0	0	5.5	0	0
6.5	0	0	6.5	0	0	6.5	0	0	6.5	0	0	6.5	0	0	6.5	0	0	6.5	0	0	6.5	0	0
7.5	2	2	7.5	0	0	7.5	0	0	7.5	0	0	7.5	0	0	7.5	0	0	7.5	0	0	7.5	0	0
8.5	91	61	8.5	0	0	8.5	0	0	8.5	0	0	8.5	0	0	8.5	0	0	8.5	0	0	8.5	0	0
9.5	201	150	9.5	0	0	9.5	0	0	9.5	0	0	9.5	0	0	9.5	0	0	9.5	0	0	9.5	0	0
10.5	58	79	10.5	0	2	10.5	0	0	10.5	0	0	10.5	0	0	10.5	0	0	10.5	0	0	10.5	0	0
11.5	4	4	11.5	0	5	11.5	0	0	11.5	1	0	11.5	0	0	11.5	0	0	11.5	0	0	11.5	0	0
12.5	3	2	12.5	0	1	12.5	0	0	12.5	0	0	12.5	0	0	12.5	0	0	12.5	0	0	12.5	0	0
13.5	7	11	13.5	5	4	13.5	0	0	13.5	0	0	13.5	0	0	13.5	0	0	13.5	0	0	13.5	0	0
14.5	7	6	14.5	2	13	14.5	0	0	14.5	0	0	14.5	0	0	14.5	0	0	14.5	0	0	14.5	0	0
15.5	12	10	15.5	0	9	15.5	0	0	15.5	0	0	15.5	0	0	15.5	0	0	15.5	0	0	15.5	0	0
16.5	10	13	16.5	1	5	16.5	0	1	16.5	1	0	16.5	0	0	16.5	0	0	16.5	0	0	16.5	0	0
17.5	5	9	17.5	0	5	17.5	0	0	17.5	0	0	17.5	0	1	17.5	0	0	17.5	1	0	17.5	0	0
18.5	1	0	18.5	0	3	18.5	0	0	18.5	0	0	18.5	0	0	18.5	0	0	18.5	0	0	18.5	0	0
19.5	0	0	19.5	0	4	19.5	0	0	19.5	0	0	19.5	0	0	19.5	0	0	19.5	0	0	19.5	0	0
20.5	0	0	20.5	0	1	20.5	0	0	20.5	0	1	20.5	0	0	20.5	0	0	20.5	0	0	20.5	0	0
21.5	0	0	21.5	0	7	21.5	0	0	21.5	2	2	21.5	0	0	21.5	0	0	21.5	0	0	21.5	0	0
22.5	0	0	22.5	0	1	22.5	0	1	22.5	0	3	22.5	0	0	22.5	0	0	22.5	0	0	22.5	0	0
23.5	0	0	23.5	0	2	23.5	0	4	23.5	7	3	23.5	1	1	23.5	0	0	23.5	0	0	23.5	0	0
24.5	0	0	24.5	0	1	24.5	0	2	24.5	14	10	24.5	0	0	24.5	0	0	24.5	0	0	24.5	0	0
25.5	0	0	25.5	0	0	25.5	1	3	25.5	19	13	25.5	0	0	25.5	0	0	25.5	0	0	25.5	0	0
26.5	0	0	26.5	0	0	26.5	3	14	26.5	35	39	26.5	0	0	26.5	0	0	26.5	0	0	26.5	0	0
27.5	0	0	27.5	0	0	27.5	4	16	27.5	37	52	27.5	0	0	27.5	0	0	27.5	0	0	27.5	0	0
28.5	0	0	28.5	0	0	28.5	0	21	28.5	21	45	28.5	0	0	28.5	0	0	28.5	0	0	28.5	0	0
29.5	0	0	29.5	0	0	29.5	1	16	29.5	1	15	29.5	0	0	29.5	0	0	29.5	0	0	29.5	0	0
30.5	0	0	30.5	0	0	30.5	1	14	30.5	0	3	30.5	0	0	30.5	0	0	30.5	0	0	30.5	0	0
31.5	0	0	31.5	0	0	31.5	0	17	31.5	0	1	31.5	0	0	31.5	0	0	31.5	0	0	31.5	0	0
32.5	0	0	32.5	0	0	32.5	0	5	32.5	0	0	32.5	0	0	32.5	0	0	32.5	0	0	32.5	0	0
33.5	0	0	33.5	0	0	33.5	0	1	33.5	0	0	33.5	0	0	33.5	0	0	33.5	0	1	33.5	0	0
34.5	0	0	34.5	0	0	34.5	0	6	34.5	0	0	34.5	0	0	34.5	0	0	34.5	0	0	34.5	0	0
35.5	0	0	35.5	0	0	35.5	0	3	35.5	0	0	35.5	0	0	35.5	0	0	35.5	0	0	35.5	0	0
36.5	0	0	36.5	0	0	36.5	0	2	36.5	0	0	36.5	0	0	36.5	0	0	36.5	0	0	36.5	0	0
37.5	0	0	37.5	0	0	37.5	0	0	37.5	0	0	37.5	0	0	37.5	0	0	37.5	0	0	37.5	0	0
38.5	0	0	38.5	0	0	38.5	0	0	38.5	0	0	38.5	0	0	38.5	0	0	38.5	0	0	38.5	0	0
39.5	0	0	39.5	0	0	39.5	0	0	39.5	0	0	39.5	0	0	39.5	0	0	39.5	0	0	39.5	0	0
40.5	0	0	40.5	0	0	40.5	0	0	40.5	0	0	40.5	0	0	40.5	0	0	40.5	0	0	40.5	0	0
41.5	0	0	41.5	0	0	41.5	0	0	41.5	0	0	41.5	0	0	41.5	0	0	41.5	0	0	41.5	0	0
42.5	0	0	42.5	0	0	42.5	0	0	42.5	0	0	42.5	0	0	42.5	0	0	42.5	0	0	42.5	0	0
43.5	0	0	43.5	0	0	43.5	0	0	43.5	0	0	43.5	0	0	43.5	0	0	43.5	0	0	43.5	0	0
44.5	0	0	44.5	0	0	44.5	0	0	44.5	0	0	44.5	0	0	44.5	0	0	44.5	0	0	44.5	0	0
45.5	0	0	45.5	0	0	45.5	0	0	45.5	0	0	45.5	0	0	45.5	0	0	45.5	0	0	45.5	0	0
46.5	0	0	46.5	0	0	46.5	0	0	46.5	0	0	46.5	0	0	46.5	0	0	46.5	0	0	46.5	0	0
47.5	0	0	47.5	0	0	47.5	0	0	47.5	0	0	47.5	0	0	47.5	0	0	47.5	0	0	47.5	0	0
48.5	0	0	48.5	0	0	48.5	0	0	48.5	0	0	48.5	0	0	48.5	0	0	48.5	0	0	48.5	0	0
49.5	0	0	49.5	0	0	49.5	0	0	49.5	0	0	49.5	0	0	49.5	0	0	49.5	0	0	49.5	0	0
50.5	0	0	50.5	0	0	50.5	0	0	50.5	0	0	50.5	0	0	50.5	0	0	50.5	0	0	50.5	0	0
51.5	0	0	51.5	0	0	51.5	0	0	51.5	0	0	51.5	0	0	51.5	0	0	51.5	0	0	51.5	0	0
52.5	0	0	52.5	0	0	52.5	0	0	52.5	0	0	52.5	0	0	52.5	0	0	52.5	0	0	52.5	0	0
53.5	0	0	53.5	0	0	53.5	0	0	53.5	0	0	53.5	0	0	53.5	0	0	53.5	0	0	53.5	0	0
54.5	0	0	54.5	0	0	54.5	0	0	54.5	0	0	54.5	0	0	54.5	0	0	54.5	0	0	54.5	0	0
55.5	0	0	55.5	0	0	55.5	0	0	55.5	0	0	55.5	0	0	55.5	0	0	55.5	0	0	55.5	0	0
56.5	0	0	56.5	0	0	56.5	0	0	56.5	0	0	56.5	0	0	56.5	0	0	56.5	0	0	56.5	0	0
57.5	0	0	57.5	0	0	57.5	0	0	57.5	0	0	57.5	0	0	57.5	0	0	57.5	0	0	57.5	0	0
58.5	0	0	58.5	0	0	58.5	0	0	58.5	0	0	58.5	0	0	58.5	0	0	58.5	0	0	58.5	0	0
59.5	0	0	59.5	0	0	59.5	0	0	59.5	0	0	59.5	0	0	59.5	0	0	59.5	0	0	59.5	0	0
60.5	0	0	60.5	0	0	60.5	0	0	60.5	0	0	60.5	0	0	60.5	0	0	60.5	0	0	60.5	0	0
61.5	0	0	61.5	0	0	61.5	0	0	61.5	0	0	61.5	0	0	61.5	0	0	61.5	0	0	61.5	0	0
62.5	0	0	62.5	0	0	62.5	0	0	62.5	0	0	62.5	0	0	62.5	0	0	62.5	0	0	62.5	0	0
63.5	0	0	63.5	0	0	63.5	0	0	63.5	0	0	63.5	0	0	63.5	0	0	63.5	0	0	63.5	0	0
64.5	0	0	64.5	0	0	64.5	0	0	64.5	0	0	64.5	0	0	64.5	0	0	64.5	0	0	64.5	0	0
65.5	0	0	65.5	0	0	65.5	0	0	65.5	0	0	65.5	0	0	65.5	0	0	65.5	0	0	65.5	0	0
66.5	0	0	66.5	0	0	66.5	0	0	66.5	0	0	66.5	0	0	66.5	0	0	66.5	0	0	66.5	0	0
67.5	0	0	67.5	0	0	67.5	0	0	67.5	0	0	67.5	0	0	67.5	0	0	67.5	0	0	67.5	0	0
68.5	0	0	68.5	0	0	68.5	0	0	68.5	0	0	68.5	0	0	68.5	0	0	68.5	0	0	68.5	0	0
69.5	0	0	69.5	0	0	69.5	0	0	69.5	0	0	69.5	0	0	69.5	0	0	69.5	0	0	69.5	0	0
70.5	0	0	70.5	0	0	70.5	0	0	70.5	0	0	70.5	0	0	70.5	0	0	70.5	0	0	70.5	0	0
SAMPLING	0.000143925184953631	0.000149120697217074	SAMPLING	0.0141666666666667	0.0130769230769231	SAMPLING	0.0141666666666667	0.0130769230769231	SAMPLING	0.0141666666666667	0.0130769230769231	SAMPLING	0.0141666666666667	0.0130769230769231	SAMPLING	0.0141666666666667	0.0130769230769231	SAMPLING	0.0141666666666667	0.0130769230769231	SAMPLING	0.0141666666666667	0.0130769230769231
EXCLUDER	STB		EXCLUDER	STB		EXCLUDER	STB		EXCLUDER	STB		EXCLUDER	STB		EXCLUDER	STB		EXCLUDER	STB		EXCLUDER	STB
HAUL	10		HAUL	10		HAUL	10		HAUL	10		HAUL	10		HAUL	10		HAUL	10		HAUL	10
SPECIES	SPE		SPECIES	HSG		SPECIES	HVL		SPECIES	SIL		SPECIES	ARG		SPECIES	BSX		SPECIES	MAK		SPECIES	DVH
TOTAL	24000	26000															1 stk ej målt					1 stk ej målt
DTO AA_1	20.1	68.15
DTO ALT_1	340	340
TRIN_2	3.25	3.1
art trin_1				0.12	2.5		1.8	33		18	32		0.1	0.1			0.05		0.05	0.05		0.03

## Sheet: stn_12
SAMPLING	0.000155107576598237	0.000130656162935921	SAMPLING	0.0136	0.00971428571428571	SAMPLING	0.0136	0.00971428571428571	SAMPLING	0.0136	0.00971428571428571	SAMPLING	0.0136	0.00971428571428571	SAMPLING	0.0136	0.00971428571428571	SAMPLING	0.0136	0.00971428571428571	SAMPLING	0.0136	0.00971428571428571	SAMPLING	0.0136	0.00971428571428571
EXCLUDER	STB		EXCLUDER	STB		EXCLUDER	STB		EXCLUDER	STB		EXCLUDER	STB		EXCLUDER	STB		EXCLUDER	STB		EXCLUDER	STB		EXCLUDER	STB
HAUL	12		HAUL	12		HAUL	12		HAUL	12		HAUL	12		HAUL	12		HAUL	12		HAUL	12		HAUL	12
SPECIES	SPE		SPECIES	HSG		SPECIES	HVL		SPECIES	SIL		SPECIES	ARG		SPECIES	SKI		SPECIES	MAK		SPECIES	FHK		SPECIES	DVH
TOTAL	25000	35000																								2 stk ej målt
DTO AA_1	15.58	42.6
DTO ALT_1	340	340
TRIN_2	3.7	4
art trin_1				0.1	0.35		1	25.8		14.2	13		0.2	0.12			0.25		0.08	2.9			0.08			0.1
sum	398	369	sum	11	20	sum	6	109	sum	144	121	sum	4	3	sum	0	2	sum	1	8	sum	0	1	sum	0	0
	EXCLUDER	RIST		EXCLUDER	RIST		EXCLUDER	RIST		EXCLUDER	RIST		EXCLUDER	RIST		EXCLUDER	RIST		EXCLUDER	RIST		EXCLUDER	RIST		EXCLUDER	RIST
LENGTH	TEST1	TEST2	LENGTH	TEST1	TEST2	LENGTH	TEST1	TEST2	LENGTH	TEST1	TEST2	LENGTH	TEST1	TEST2	LENGTH	TEST1	TEST2	LENGTH	TEST1	TEST2	LENGTH	TEST1	TEST2	LENGTH	TEST1	TEST2
5.5	0	0	5.5	0	0	5.5	0	0	5.5	0	0	5.5	0	0	5.5	0	0	5.5	0	0	5.5	0	0	5.5	0	0
6.5	0	0	6.5	0	0	6.5	0	0	6.5	0	0	6.5	0	0	6.5	0	0	6.5	0	0	6.5	0	0	6.5	0	0
7.5	5	2	7.5	0	0	7.5	0	0	7.5	0	0	7.5	0	0	7.5	0	0	7.5	0	0	7.5	0	0	7.5	0	0
8.5	83	52	8.5	0	0	8.5	0	0	8.5	0	0	8.5	0	0	8.5	0	0	8.5	0	0	8.5	0	0	8.5	0	0
9.5	187	179	9.5	0	0	9.5	0	0	9.5	0	0	9.5	0	0	9.5	0	0	9.5	0	0	9.5	0	0	9.5	0	0
10.5	60	59	10.5	0	2	10.5	0	0	10.5	0	1	10.5	0	0	10.5	0	0	10.5	0	0	10.5	0	0	10.5	0	0
11.5	9	5	11.5	0	4	11.5	0	0	11.5	4	6	11.5	0	0	11.5	0	0	11.5	0	0	11.5	0	0	11.5	0	0
12.5	1	0	12.5	5	1	12.5	0	0	12.5	3	4	12.5	0	0	12.5	0	0	12.5	0	0	12.5	0	0	12.5	0	0
13.5	2	3	13.5	4	2	13.5	0	0	13.5	3	0	13.5	0	0	13.5	0	0	13.5	0	0	13.5	0	0	13.5	0	0
14.5	12	14	14.5	2	1	14.5	0	0	14.5	1	0	14.5	0	0	14.5	0	0	14.5	0	0	14.5	0	0	14.5	0	0
15.5	14	13	15.5	0	1	15.5	0	0	15.5	1	0	15.5	0	0	15.5	0	0	15.5	0	0	15.5	0	0	15.5	0	0
16.5	15	23	16.5	0	2	16.5	0	0	16.5	0	0	16.5	0	0	16.5	0	0	16.5	0	0	16.5	0	0	16.5	0	0
17.5	7	15	17.5	0	2	17.5	0	0	17.5	0	1	17.5	0	0	17.5	0	0	17.5	0	0	17.5	0	0	17.5	0	0
18.5	3	4	18.5	0	0	18.5	0	0	18.5	0	0	18.5	0	0	18.5	0	0	18.5	1	0	18.5	0	0	18.5	0	0
19.5	0	0	19.5	0	0	19.5	0	0	19.5	3	3	19.5	0	1	19.5	0	0	19.5	0	0	19.5	0	0	19.5	0	0
20.5	0	0	20.5	0	1	20.5	0	0	20.5	8	5	20.5	3	1	20.5	0	0	20.5	0	0	20.5	0	0	20.5	0	0
21.5	0	0	21.5	0	1	21.5	0	0	21.5	16	12	21.5	0	0	21.5	0	1	21.5	0	0	21.5	0	0	21.5	0	0
22.5	0	0	22.5	0	2	22.5	0	0	22.5	11	7	22.5	1	1	22.5	0	0	22.5	0	0	22.5	0	1	22.5	0	0
23.5	0	0	23.5	0	1	23.5	0	1	23.5	17	7	23.5	0	0	23.5	0	0	23.5	0	0	23.5	0	0	23.5	0	0
24.5	0	0	24.5	0	0	24.5	0	1	24.5	23	10	24.5	0	0	24.5	0	0	24.5	0	0	24.5	0	0	24.5	0	0
25.5	0	0	25.5	0	0	25.5	1	9	25.5	27	13	25.5	0	0	25.5	0	0	25.5	0	0	25.5	0	0	25.5	0	0
26.5	0	0	26.5	0	0	26.5	1	10	26.5	12	16	26.5	0	0	26.5	0	0	26.5	0	0	26.5	0	0	26.5	0	0
27.5	0	0	27.5	0	0	27.5	3	7	27.5	11	16	27.5	0	0	27.5	0	0	27.5	0	1	27.5	0	0	27.5	0	0
28.5	0	0	28.5	0	0	28.5	1	18	28.5	2	12	28.5	0	0	28.5	0	0	28.5	0	0	28.5	0	0	28.5	0	0
29.5	0	0	29.5	0	0	29.5	0	14	29.5	2	6	29.5	0	0	29.5	0	0	29.5	0	0	29.5	0	0	29.5	0	0
30.5	0	0	30.5	0	0	30.5	0	16	30.5	0	1	30.5	0	0	30.5	0	0	30.5	0	0	30.5	0	0	30.5	0	0
31.5	0	0	31.5	0	0	31.5	0	6	31.5	0	1	31.5	0	0	31.5	0	0	31.5	0	1	31.5	0	0	31.5	0	0
32.5	0	0	32.5	0	0	32.5	0	11	32.5	0	0	32.5	0	0	32.5	0	0	32.5	0	0	32.5	0	0	32.5	0	0
33.5	0	0	33.5	0	0	33.5	0	9	33.5	0	0	33.5	0	0	33.5	0	0	33.5	0	0	33.5	0	0	33.5	0	0
34.5	0	0	34.5	0	0	34.5	0	2	34.5	0	0	34.5	0	0	34.5	0	0	34.5	0	3	34.5	0	0	34.5	0	0
35.5	0	0	35.5	0	0	35.5	0	2	35.5	0	0	35.5	0	0	35.5	0	1	35.5	0	0	35.5	0	0	35.5	0	0
36.5	0	0	36.5	0	0	36.5	0	0	36.5	0	0	36.5	0	0	36.5	0	0	36.5	0	1	36.5	0	0	36.5	0	0
37.5	0	0	37.5	0	0	37.5	0	1	37.5	0	0	37.5	0	0	37.5	0	0	37.5	0	1	37.5	0	0	37.5	0	0
38.5	0	0	38.5	0	0	38.5	0	2	38.5	0	0	38.5	0	0	38.5	0	0	38.5	0	1	38.5	0	0	38.5	0	0
39.5	0	0	39.5	0	0	39.5	0	0	39.5	0	0	39.5	0	0	39.5	0	0	39.5	0	0	39.5	0	0	39.5	0	0
40.5	0	0	40.5	0	0	40.5	0	0	40.5	0	0	40.5	0	0	40.5	0	0	40.5	0	0	40.5	0	0	40.5	0	0
41.5	0	0	41.5	0	0	41.5	0	0	41.5	0	0	41.5	0	0	41.5	0	0	41.5	0	0	41.5	0	0	41.5	0	0
42.5	0	0	42.5	0	0	42.5	0	0	42.5	0	0	42.5	0	0	42.5	0	0	42.5	0	0	42.5	0	0	42.5	0	0
43.5	0	0	43.5	0	0	43.5	0	0	43.5	0	0	43.5	0	0	43.5	0	0	43.5	0	0	43.5	0	0	43.5	0	0
44.5	0	0	44.5	0	0	44.5	0	0	44.5	0	0	44.5	0	0	44.5	0	0	44.5	0	0	44.5	0	0	44.5	0	0
45.5	0	0	45.5	0	0	45.5	0	0	45.5	0	0	45.5	0	0	45.5	0	0	45.5	0	0	45.5	0	0	45.5	0	0
46.5	0	0	46.5	0	0	46.5	0	0	46.5	0	0	46.5	0	0	46.5	0	0	46.5	0	0	46.5	0	0	46.5	0	0
47.5	0	0	47.5	0	0	47.5	0	0	47.5	0	0	47.5	0	0	47.5	0	0	47.5	0	0	47.5	0	0	47.5	0	0
48.5	0	0	48.5	0	0	48.5	0	0	48.5	0	0	48.5	0	0	48.5	0	0	48.5	0	0	48.5	0	0	48.5	0	0
49.5	0	0	49.5	0	0	49.5	0	0	49.5	0	0	49.5	0	0	49.5	0	0	49.5	0	0	49.5	0	0	49.5	0	0
50.5	0	0	50.5	0	0	50.5	0	0	50.5	0	0	50.5	0	0	50.5	0	0	50.5	0	0	50.5	0	0	50.5	0	0
51.5	0	0	51.5	0	0	51.5	0	0	51.5	0	0	51.5	0	0	51.5	0	0	51.5	0	0	51.5	0	0	51.5	0	0
52.5	0	0	52.5	0	0	52.5	0	0	52.5	0	0	52.5	0	0	52.5	0	0	52.5	0	0	52.5	0	0	52.5	0	0
53.5	0	0	53.5	0	0	53.5	0	0	53.5	0	0	53.5	0	0	53.5	0	0	53.5	0	0	53.5	0	0	53.5	0	0
54.5	0	0	54.5	0	0	54.5	0	0	54.5	0	0	54.5	0	0	54.5	0	0	54.5	0	0	54.5	0	0	54.5	0	0
55.5	0	0	55.5	0	0	55.5	0	0	55.5	0	0	55.5	0	0	55.5	0	0	55.5	0	0	55.5	0	0	55.5	0	0
56.5	0	0	56.5	0	0	56.5	0	0	56.5	0	0	56.5	0	0	56.5	0	0	56.5	0	0	56.5	0	0	56.5	0	0
57.5	0	0	57.5	0	0	57.5	0	0	57.5	0	0	57.5	0	0	57.5	0	0	57.5	0	0	57.5	0	0	57.5	0	0
58.5	0	0	58.5	0	0	58.5	0	0	58.5	0	0	58.5	0	0	58.5	0	0	58.5	0	0	58.5	0	0	58.5	0	0
59.5	0	0	59.5	0	0	59.5	0	0	59.5	0	0	59.5	0	0	59.5	0	0	59.5	0	0	59.5	0	0	59.5	0	0
60.5	0	0	60.5	0	0	60.5	0	0	60.5	0	0	60.5	0	0	60.5	0	0	60.5	0	0	60.5	0	0	60.5	0	0
61.5	0	0	61.5	0	0	61.5	0	0	61.5	0	0	61.5	0	0	61.5	0	0	61.5	0	0	61.5	0	0	61.5	0	0
62.5	0	0	62.5	0	0	62.5	0	0	62.5	0	0	62.5	0	0	62.5	0	0	62.5	0	0	62.5	0	0	62.5	0	0
63.5	0	0	63.5	0	0	63.5	0	0	63.5	0	0	63.5	0	0	63.5	0	0	63.5	0	0	63.5	0	0	63.5	0	0
64.5	0	0	64.5	0	0	64.5	0	0	64.5	0	0	64.5	0	0	64.5	0	0	64.5	0	0	64.5	0	0	64.5	0	0
65.5	0	0	65.5	0	0	65.5	0	0	65.5	0	0	65.5	0	0	65.5	0	0	65.5	0	0	65.5	0	0	65.5	0	0
66.5	0	0	66.5	0	0	66.5	0	0	66.5	0	0	66.5	0	0	66.5	0	0	66.5	0	0	66.5	0	0	66.5	0	0
67.5	0	0	67.5	0	0	67.5	0	0	67.5	0	0	67.5	0	0	67.5	0	0	67.5	0	0	67.5	0	0	67.5	0	0
68.5	0	0	68.5	0	0	68.5	0	0	68.5	0	0	68.5	0	0	68.5	0	0	68.5	0	0	68.5	0	0	68.5	0	0
69.5	0	0	69.5	0	0	69.5	0	0	69.5	0	0	69.5	0	0	69.5	0	0	69.5	0	0	69.5	0	0	69.5	0	0
70.5	0	0	70.5	0	0	70.5	0	0	70.5	0	0	70.5	0	0	70.5	0	0	70.5	0	0	70.5	0	0	70.5	0	0
SAMPLING	0.000155107576598237	0.000130656162935921	SAMPLING	0.0136	0.00971428571428571	SAMPLING	0.0136	0.00971428571428571	SAMPLING	0.0136	0.00971428571428571	SAMPLING	0.0136	0.00971428571428571	SAMPLING	0.0136	0.00971428571428571	SAMPLING	0.0136	0.00971428571428571	SAMPLING	0.0136	0.00971428571428571	SAMPLING	0.0136	0.00971428571428571
EXCLUDER	STB		EXCLUDER	STB		EXCLUDER	STB		EXCLUDER	STB		EXCLUDER	STB		EXCLUDER	STB		EXCLUDER	STB		EXCLUDER	STB		EXCLUDER	STB
HAUL	12		HAUL	12		HAUL	12		HAUL	12		HAUL	12		HAUL	12		HAUL	12		HAUL	12		HAUL	12
SPECIES	SPE		SPECIES	HSG		SPECIES	HVL		SPECIES	SIL		SPECIES	ARG		SPECIES	SKI		SPECIES	MAK		SPECIES	FHK		SPECIES	DVH
TOTAL	25000	35000																								2 stk ej målt
DTO AA_1	15.58	42.6
DTO ALT_1	340	340
TRIN_2	3.7	4
art trin_1				0.1	0.35		1	25.8		14.2	13		0.2	0.12			0.25		0.08	2.9			0.08			0.1

[truncated: 5 more sheets: stn_14, stn_15, test 2, dto_aa, fangstst]
